# Supplementary material for: Precipitation-driven restructuring of rhizosphere microbiota enhances alpine plant adaptation
Source: Front Plant Sci. 2025 Oct 8;16:1641511. doi: 10.3389/fpls.2025.1641511 (PMC12573296; doi:10.3389/fpls.2025.1641511)
Supplement: Supplementary file 1 [file Table1.xlsx]

## Sheet: Phylum leve
Microbial Abundance at the Phylum Level in Rhizosphere and Bulk Soils of Bird Island After Rainfall											Microbial Abundance at the Phylum Level in Rhizosphere and Bulk Soils of Bird Island Before Rainfall
Name	YNC1	YNC2	YNC3	YNC4	YNG1	YNG2	YNG3	YNG4			Name	NC1	NC2	NC3	NC4	NG1	NG2	NG3	NG4
Chrysiogenetes	0.004	0.003	0.004	0.003	0.003	0.003	0.003	0.003			Chrysiogenetes	0.005	0.005	0.005	0.004	0.004	0.004	0.004	0.004
Annelida	0.006	0.007	0.008	0.006	0.007	0.007	0.007	0.007			Taleaviricota	0	0	0	0	0	0	0	0
Candidatus Parcubacteria	0	0	0.001	0	0	0	0	0			Cyanobacteria	0.864	0.921	0.864	0.78	0.733	0.785	0.913	0.866
Porifera	0.007	0.007	0.009	0.007	0.007	0.007	0.007	0.007			Coprothermobacterota	0.001	0.001	0.001	0.001	0.001	0.001	0.001	0.001
Streptophyta	2.134	2.409	3.28	2.156	2.388	2.66	2.964	2.57			Fusobacteria	0.01	0.008	0.01	0.009	0.009	0.01	0.008	0.007
Cyanobacteria	0.431	0.492	0.541	0.432	0.493	0.729	0.594	0.477			Crenarchaeota	0.012	0.014	0.012	0.012	0.008	0.011	0.008	0.009
Coprothermobacterota	0.001	0.001	0.001	0.001	0.001	0.001	0.001	0.001			Deferribacteres	0.006	0.005	0.006	0.005	0.005	0.005	0.004	0.004
Candidatus Sumerlaeota	0.006	0.006	0.006	0.006	0.006	0.005	0.006	0.006			Candidatus Nanohaloarchaeota	0	0	0	0	0	0	0	0
Chlorophyta	0.205	0.207	0.198	0.194	0.19	0.197	0.185	0.192			Artverviricota	0	0	0	0	0	0	0	0
Onychophora	0	0	0	0	0	0	0	0			Candidatus Omnitrophica	0.005	0.005	0.005	0.005	0.003	0.004	0.003	0.004
Candidatus Calescamantes	0	0	0	0	0	0	0	0			Negarnaviricota	0	0	0	0	0	0	0	0
Fusobacteria	0.013	0.015	0.017	0.013	0.016	0.015	0.016	0.015			Fibrobacteres	0.003	0.003	0.003	0.002	0.002	0.003	0.003	0.003
Crenarchaeota	0.056	0.137	0.217	0.14	0.039	0.057	0.054	0.049			Proteobacteria	52.365	50.827	52.365	52.116	56.313	59.089	52.2	54.907
Blastocladiomycota	0	0	0	0	0	0	0	0			Spirochaetes	0.076	0.076	0.076	0.07	0.065	0.074	0.055	0.058
Deferribacteres	0.006	0.006	0.007	0.006	0.006	0.006	0.006	0.006			Thermodesulfobacteria	0.009	0.01	0.009	0.009	0.007	0.007	0.006	0.007
Nitrospinae	0	0	0	0	0	0	0	0			Pisuviricota	0	0	0	0	0	0	0	0
candidate division NC10	0.009	0.01	0.011	0.011	0.008	0.008	0.008	0.007			Candidatus Lokiarchaeota	0	0	0	0	0	0	0	0
Candidatus Omnitrophica	0	0	0	0	0	0	0	0			Candidatus Bipolaricaulota	0.007	0.007	0.007	0.007	0.004	0.006	0.005	0.005
Priapulida	0.011	0.011	0.011	0.011	0.011	0.011	0.01	0.011			Chlamydiae	0.009	0.008	0.009	0.009	0.01	0.013	0.008	0.008
Negarnaviricota	0.006	0.007	0.007	0.005	0.006	0.006	0.006	0.007			Tenericutes	0.024	0.023	0.024	0.024	0.025	0.026	0.017	0.018
Fibrobacteres	0.002	0.003	0.003	0.002	0.003	0.003	0.003	0.002			Candidatus Saccharibacteria	0.011	0.011	0.011	0.014	0.016	0.014	0.014	0.012
Proteobacteria	42.885	45.362	45.568	45.527	43.299	43.155	47.013	42.641			Nucleocytoviricota	0.002	0.002	0.002	0.002	0.002	0.003	0.002	0.001
Bryozoa	0	0	0	0	0	0	0	0			Actinobacteria	34.522	35.159	34.522	34.292	30.946	28.007	35.04	32.261
Spirochaetes	0.057	0.062	0.069	0.058	0.057	0.057	0.06	0.057			Aquificae	0.013	0.012	0.013	0.011	0.008	0.009	0.008	0.008
Candidatus Atribacteria	0	0	0	0	0	0	0	0			Thaumarchaeota	0.262	0.285	0.262	0.436	0.258	0.242	0.201	0.284
Candidatus Woesebacteria	0	0	0	0	0	0	0	0			Candidatus Thermoplasmatota	0.005	0.006	0.005	0.006	0.002	0.003	0.002	0.003
Lentisphaerae	0.014	0.014	0.015	0.015	0.013	0.013	0.012	0.013			Candidatus Absconditabacteria	0.001	0.001	0.001	0.001	0.001	0.001	0.001	0.001
Thermodesulfobacteria	0.003	0.003	0.004	0.003	0.003	0.003	0.003	0.003			Candidatus Cloacimonetes	0.002	0.002	0.002	0.002	0.003	0.002	0.002	0.002
Candidatus Tectomicrobia	0	0.001	0.001	0.001	0	0.001	0.001	0.001			Armatimonadetes	0.035	0.038	0.035	0.039	0.024	0.026	0.029	0.03
Euglenida	0.002	0.002	0.002	0.002	0.002	0.002	0.002	0.002			Candidatus Korarchaeota	0	0	0	0	0	0	0	0
Hemichordata	0.006	0.006	0.007	0.005	0.006	0.006	0.006	0.006			Calditrichaeota	0.008	0.008	0.008	0.007	0.007	0.006	0.006	0.007
candidate division WWE3	0.001	0.001	0.001	0.001	0.001	0.001	0.001	0.001			Preplasmiviricota	0	0	0	0	0	0	0.001	0
Discosea	0.024	0.027	0.026	0.029	0.025	0.025	0.023	0.024			Kiritimatiellaeota	0.019	0.019	0.019	0.019	0.014	0.015	0.017	0.016
Candidatus Bipolaricaulota	0.02	0.02	0.02	0.022	0.018	0.017	0.016	0.017			Gemmatimonadetes	0.715	1.148	0.715	0.941	0.604	0.595	0.785	0.775
Nematoda	0.168	0.193	0.209	0.157	0.185	0.182	0.19	0.183			Evosea	0.006	0.002	0.006	0.003	0.004	0.003	0.002	0.003
Chlamydiae	0.01	0.01	0.013	0.008	0.011	0.011	0.01	0.01			Bacillariophyta	0.005	0.003	0.005	0.003	0.005	0.004	0.003	0.003
Tenericutes	0.027	0.028	0.033	0.023	0.028	0.027	0.031	0.028			Cercozoa	0	0	0	0	0.001	0	0.001	0
Candidatus Saccharibacteria	0.018	0.015	0.013	0.014	0.022	0.019	0.02	0.02			Cressdnaviricota	0	0	0	0	0	0	0	0
Chordata	7.428	7.272	8.045	6.23	7.264	7.126	7.471	7.067			Ciliophora	0	0	0	0	0	0	0	0
Candidatus Gracilibacteria	0.001	0.001	0.001	0.001	0.001	0.001	0.001	0.001			Synergistetes	0.036	0.039	0.036	0.038	0.027	0.032	0.032	0.032
Gastrotricha	0	0	0	0	0	0	0	0			Fornicata	0	0	0	0	0.001	0	0	0
Foraminifera	0	0	0.001	0	0	0.001	0.001	0			Deinococcus-Thermus	0.4	0.428	0.4	0.4	0.31	0.335	0.38	0.369
Tardigrada	0	0	0	0	0	0.001	0	0			Basidiomycota	0.029	0.03	0.029	0.027	0.03	0.027	0.03	0.032
Candidatus Berkelbacteria	0.001	0.001	0.001	0.001	0.001	0	0.001	0.001			Verrucomicrobia	0.644	0.577	0.644	0.624	0.647	0.888	0.543	0.598
Aquificae	0.009	0.01	0.011	0.01	0.009	0.009	0.009	0.008			Microsporidia	0.001	0.001	0.001	0.001	0.001	0.001	0	0
Actinobacteria	33.085	30.189	27.373	31.764	32.654	32.452	27.881	33.598			Candidatus Micrarchaeota	0	0	0	0	0	0	0	0
Mucoromycota	0.168	0.155	0.196	0.121	0.124	0.183	0.182	0.186			Dictyoglomi	0.002	0.002	0.002	0.002	0.001	0.001	0.001	0.001
Candidatus Campbellbacteria	0.001	0.001	0.001	0.001	0.001	0.001	0.001	0.001			Dividoviricota	0	0	0	0	0	0	0	0
Thaumarchaeota	0.319	0.204	0.201	0.205	0.458	0.34	0.382	0.31			Bacteroidetes	2.516	2.458	2.516	2.674	3.207	2.91	2.784	2.779
Placozoa	0.002	0.002	0.003	0.002	0.003	0.002	0.002	0.002			Ascomycota	0.147	0.144	0.147	0.144	0.183	0.156	0.158	0.152
Olpidiomycota	0	0	0	0	0	0	0	0			Peploviricota	0.002	0.002	0.002	0.001	0.001	0.002	0.002	0.001
Rhodophyta	0.016	0.019	0.021	0.016	0.018	0.018	0.019	0.018			Cossaviricota	0	0	0	0	0	0	0	0
Candidatus Latescibacteria	0	0	0	0	0	0	0	0			Ignavibacteriae	0.007	0.007	0.007	0.006	0.005	0.006	0.005	0.006
Tubulinea	0	0.001	0.001	0	0	0.001	0.001	0.001			Saleviricota	0	0	0	0	0	0	0	0
Candidatus Bathyarchaeota	0	0	0	0	0	0	0	0			Thermotogae	0.016	0.016	0.016	0.015	0.012	0.013	0.011	0.011
Xenacoelomorpha	0	0	0	0	0	0	0	0			Acidobacteria	1.19	1.249	1.19	1.114	0.915	1.032	0.998	1.057
Candidatus Cloacimonetes	0.002	0.001	0.001	0.001	0.001	0.002	0.002	0.001			Atribacterota	0.001	0.001	0.001	0.001	0.001	0.001	0.001	0.001
Armatimonadetes	0.04	0.041	0.044	0.042	0.042	0.041	0.041	0.04			Elusimicrobia	0.005	0.005	0.005	0.005	0.003	0.005	0.004	0.005
Candidatus Korarchaeota	0	0	0	0	0.001	0	0	0			Euryarchaeota	0.615	0.638	0.615	0.591	0.438	0.481	0.546	0.511
Calditrichaeota	0.004	0.005	0.006	0.005	0.005	0.005	0.004	0.004			Nitrospirae	0.114	0.112	0.114	0.096	0.058	0.075	0.065	0.073
Cnidaria	0.059	0.066	0.073	0.056	0.063	0.062	0.066	0.064			Uroviricota	0.029	0.029	0.029	0.028	0.035	0.025	0.024	0.022
Kiritimatiellaeota	0.015	0.015	0.016	0.015	0.012	0.013	0.013	0.014			Hofneiviricota	0	0	0	0	0	0	0	0
Candidatus Aminicenantes	0	0	0	0	0	0	0	0			Euglenozoa	0.016	0.016	0.016	0.016	0.016	0.017	0.014	0.015
Arthropoda	1.104	1.174	1.242	1.021	1.129	1.11	1.145	1.109			Duplornaviricota	0	0	0	0	0	0	0	0
Evosea	0.024	0.025	0.026	0.021	0.025	0.023	0.028	0.024			Phixviricota	0	0	0	0	0	0	0	0
Gemmatimonadetes	0.901	0.584	0.569	0.841	0.539	0.554	0.514	0.535			Planctomycetes	3.197	3.535	3.197	3.451	3.244	3.267	3.493	3.415
Echinodermata	0.08	0.09	0.095	0.076	0.087	0.085	0.087	0.085			Apicomplexa	0.038	0.032	0.038	0.034	0.038	0.038	0.025	0.03
Candidatus Wolfebacteria	0.001	0.001	0.001	0.001	0.001	0.001	0.001	0.001			Firmicutes	1.625	1.685	1.625	1.553	1.465	1.408	1.236	1.284
Bacillariophyta	0.011	0.012	0.014	0.011	0.011	0.013	0.013	0.013			Chloroflexi	0.306	0.317	0.306	0.286	0.22	0.251	0.24	0.231
Brachiopoda	0.008	0.01	0.01	0.008	0.009	0.01	0.009	0.009			Balneolaeota	0.005	0.005	0.005	0.005	0.004	0.005	0.004	0.004
Cercozoa	0.002	0.002	0.002	0.002	0.003	0.003	0.003	0.002			Caldiserica	0.001	0.001	0.001	0.001	0.001	0.001	0.001	0.001
Candidatus Beckwithbacteria	0.001	0.001	0.001	0.002	0.001	0.001	0.001	0.001			Chlorobi	0.058	0.063	0.058	0.057	0.051	0.055	0.053	0.06
Ciliophora	0.017	0.019	0.023	0.015	0.022	0.021	0.024	0.022			Kitrinoviricota	0	0	0	0	0	0	0	0
Cryptophyta	0.009	0.011	0.011	0.009	0.009	0.009	0.009	0.009
Ctenophora	0	0	0	0	0	0	0	0
Synergistetes	0.035	0.033	0.034	0.034	0.03	0.031	0.029	0.03
Candidatus Geothermarchaeota	0.002	0.002	0.002	0.002	0.001	0.002	0.001	0.001
Deinococcus-Thermus	0.451	0.431	0.425	0.438	0.409	0.419	0.387	0.41
Basidiomycota	0.419	0.448	0.448	0.407	0.422	0.423	0.414	0.42
Microsporidia	0.004	0.004	0.005	0.003	0.004	0.004	0.004	0.004
Platyhelminthes	0.22	0.249	0.275	0.213	0.243	0.242	0.248	0.239
Verrucomicrobia	0.471	0.462	0.474	0.396	0.404	0.379	0.422	0.411
Candidatus Micrarchaeota	0	0	0	0	0	0	0	0
Perkinsozoa	0.003	0.004	0.004	0.003	0.003	0.004	0.003	0.003
Candidatus Melainabacteria	0.001	0.001	0.001	0.001	0.001	0.001	0.001	0.001
Dictyoglomi	0.001	0.001	0.001	0.001	0.001	0.001	0.001	0.001
Bacteroidetes	1.512	1.504	1.668	1.352	1.64	1.789	1.891	1.591
Ascomycota	1.172	1.285	1.351	1.148	1.272	1.273	1.248	1.234
Rotifera	0.001	0.001	0.001	0.001	0.002	0.001	0.002	0.001
Candidatus Microgenomates	0	0	0	0	0	0	0	0
Ignavibacteriae	0.004	0.006	0.007	0.005	0.005	0.005	0.005	0.005
Acidobacteria	0.6	0.729	0.814	0.747	0.631	0.572	0.619	0.587
Thermotogae	0.016	0.017	0.019	0.017	0.015	0.015	0.016	0.015
Candidatus Peregrinibacteria	0.004	0.005	0.005	0.004	0.004	0.003	0.004	0.004
Elusimicrobia	0.003	0.002	0.003	0.002	0.002	0.002	0.003	0.002
Euryarchaeota	0.584	0.573	0.553	0.576	0.52	0.521	0.488	0.523
Zoopagomycota	0	0	0	0	0	0	0	0
Nitrospirae	0.089	0.096	0.111	0.108	0.083	0.074	0.08	0.076
Acanthocephala	0	0	0	0	0	0	0	0
Chytridiomycota	0.008	0.009	0.009	0.008	0.009	0.008	0.009	0.008
Euglenozoa	0.103	0.108	0.112	0.098	0.102	0.103	0.101	0.102
Nanoarchaeota	0	0	0	0	0	0	0	0
Apicomplexa	0.129	0.139	0.155	0.121	0.136	0.135	0.14	0.133
Planctomycetes	2.858	2.916	3.076	3.088	2.874	2.856	2.899	2.88
Mollusca	0.079	0.086	0.096	0.074	0.087	0.085	0.089	0.084
Chaetognatha	0	0	0	0	0	0	0	0
Firmicutes	1.401	1.508	1.644	1.413	1.388	1.385	1.384	1.375
Chloroflexi	0.32	0.334	0.341	0.337	0.294	0.282	0.275	0.3
Balneolaeota	0.006	0.006	0.006	0.006	0.006	0.006	0.006	0.006
Nemertea	0	0	0	0	0	0	0	0
Caldiserica	0	0.001	0.001	0.001	0	0	0.001	0
Heterolobosea	0.003	0.003	0.004	0.003	0.004	0.004	0.004	0.004
Chlorobi	0.057	0.058	0.063	0.059	0.055	0.055	0.056	0.054

## Sheet: Genus levell
Microbial Abundance at the Genus Level in Rhizosphere and Bulk Soils of Bird Island After Rainfall											Microbial Abundance at the Genus Level in Rhizosphere and Bulk Soils of Bird Island Before Rainfall
Name	YNC1	YNC2	YNC3	YNC4	YNG1	YNG3	YNG2	YNG4			Name	NC1	NC2	NC3	NC4	NG1	NG2	NG3	NG4
Kosakonia	0.018	0.021	0.023	0.02	0.02	0.02	0.019	0.018			Kosakonia	0.022	0.02	0.022	0.019	0.017	0.019	0.015	0.016
Ochrobactrum	0.034	0.04	0.044	0.04	0.04	0.04	0.038	0.038			Ochrobactrum	0	0	0	0	0	0	0	0
Gloeothece	0.004	0.005	0.005	0.004	0.005	0.006	0.005	0.004			Gloeothece	0.003	0.003	0.003	0.003	0.002	0.003	0.002	0.003
Cardiovirus	0	0	0	0	0	0	0	0			Actinopolyspora	0.02	0.021	0.02	0.022	0.016	0.016	0.018	0.017
Actinopolyspora	0.031	0.028	0.026	0.029	0.028	0.024	0.03	0.029			Ustilago	0.018	0.02	0.018	0.014	0.013	0.014	0.021	0.021
Cucumis	0.046	0.053	0.061	0.043	0.052	0.054	0.051	0.051			Chloroflexus	0.022	0.023	0.022	0.018	0.016	0.017	0.016	0.016
Ustilago	0.015	0.019	0.02	0.015	0.018	0.02	0.018	0.017			Liefievirus	0	0	0	0	0	0	0	0
Chloroflexus	0.02	0.022	0.024	0.021	0.019	0.02	0.018	0.02			Dorea	0	0	0	0	0	0	0	0
Piptochaetium	0	0	0	0	0	0	0	0			Quhwahvirus	0	0	0	0	0	0	0	0
Terfezia	0	0	0	0	0	0	0	0			Biomaibacter	0.001	0.002	0.001	0.001	0.001	0.001	0.001	0.001
Liefievirus	0.001	0.001	0.001	0.001	0.001	0.001	0.001	0.001			Ferroplasma	0	0	0	0	0	0	0	0
Chromera	0	0	0	0	0	0	0	0			Mycolicibacter	0.079	0.076	0.079	0.073	0.073	0.064	0.07	0.067
Chrysanthemum	0.006	0.012	0.016	0.002	0.004	0.007	0.002	0.009			Allocoleopsis	0.012	0.008	0.012	0.007	0.005	0.004	0.011	0.007
Cyberlindnera	0.004	0.004	0.005	0.004	0.004	0.005	0.004	0.004			Ascovirus	0	0	0	0	0	0	0	0
Tipula	0	0	0	0	0	0	0	0			Sideroxydans	0.039	0.037	0.039	0.038	0.024	0.029	0.023	0.024
Ferroplasma	0.001	0.001	0.001	0	0	0	0	0			Paludibaculum	0.09	0.097	0.09	0.084	0.069	0.078	0.078	0.083
Mycolicibacter	0.053	0.05	0.049	0.049	0.049	0.046	0.05	0.052			Saccharobesus	0.001	0.001	0.001	0.001	0.001	0.001	0.001	0.001
Tegillarca	0	0	0	0	0	0	0	0			Oceanidesulfovibrio	0.023	0.022	0.023	0.02	0.016	0.018	0.019	0.02
Syntrichia	0	0	0	0	0	0	0	0			Sulfurimicrobium	0.028	0.025	0.028	0.027	0.017	0.021	0.015	0.02
Ascovirus	0	0	0	0	0	0	0	0			Ruthyvirus	0	0	0	0	0	0	0	0
Meira	0.003	0.003	0.003	0.002	0.003	0.003	0.002	0.003			Ectothiorhodospira	0.018	0.016	0.018	0.017	0.012	0.015	0.012	0.013
Arthrinium	0	0	0	0	0	0	0	0			Krischvirus	0	0	0	0	0	0	0	0
Herrania	0.004	0.004	0.004	0.004	0.004	0.005	0.004	0.004			Ilumatobacter	0.107	0.1	0.107	0.1	0.082	0.08	0.087	0.08
Paramoeba	0	0	0	0	0	0	0	0			Radiobacillus	0.001	0.001	0.001	0.001	0.001	0.001	0.001	0.001
Gonium	0	0	0	0	0	0	0	0			Elizabethkingia	0.011	0.01	0.011	0.011	0.016	0.015	0.013	0.014
Flammulina	0	0	0	0	0	0	0	0			Kribbella	0.145	0.15	0.145	0.123	0.147	0.099	0.162	0.173
Erigeron	0	0	0	0	0	0	0	0			Lysobacter	0.776	0.652	0.776	0.62	0.728	1.142	0.548	0.582
Sideroxydans	0.016	0.016	0.016	0.018	0.013	0.013	0.011	0.013			Guyparkeria	0.018	0.018	0.018	0.017	0.013	0.015	0.014	0.013
Phaethon	0.001	0.002	0.001	0.002	0.002	0.002	0.002	0.001			Nesterenkonia	0.009	0.01	0.009	0.009	0.008	0.008	0.008	0.008
Heterodermia	0	0	0	0	0	0	0	0			Moellerella	0.001	0	0.001	0.001	0.001	0.001	0	0
Maeota	0	0	0	0	0	0	0	0			Citromicrobium	0.025	0.028	0.025	0.029	0.041	0.04	0.042	0.044
Aethina	0.006	0.006	0.007	0.005	0.007	0.006	0.006	0.006			Marasmius	0.003	0.003	0.003	0.004	0.006	0.003	0.004	0.004
Colobus	0.002	0.003	0.003	0.002	0.002	0.003	0.002	0.002			Delepquintavirus	0	0	0	0	0	0	0	0
Pedosphaera	0.004	0.003	0.003	0.002	0.002	0.002	0.002	0.002			Frederiksenia	0	0	0	0	0	0	0	0
Microbispora	0.001	0.001	0.001	0.001	0.001	0.001	0.001	0.001			Chromobacterium	0.121	0.11	0.121	0.113	0.087	0.098	0.09	0.091
Koshicola	0	0	0	0	0	0	0	0			Roseobacter	0.016	0.015	0.016	0.015	0.014	0.015	0.013	0.012
Andrias	0	0	0	0	0	0	0	0			Jonesia	0.003	0.002	0.003	0.002	0.002	0.002	0.002	0.002
Euonymus	0	0	0	0	0	0	0	0			Nitrospirillum	0.034	0.034	0.034	0.034	0.035	0.042	0.034	0.034
Panthera	0.006	0.007	0.007	0.006	0.007	0.008	0.006	0.007			Thalassoglobus	0.007	0.008	0.007	0.008	0.007	0.007	0.005	0.006
Ellisochloa	0	0	0	0	0	0	0	0			Pseudoclostridium	0.001	0.001	0.001	0.001	0.001	0.001	0.001	0.001
Amborella	0.007	0.008	0.009	0.007	0.007	0.008	0.007	0.008			Borrelia	0.003	0.002	0.003	0.003	0.002	0.003	0.002	0.002
Lutzomyia	0	0	0	0	0	0	0	0			Methyloceanibacter	0.057	0.051	0.057	0.059	0.055	0.055	0.041	0.045
Mitosporidium	0.001	0.001	0.001	0.001	0.001	0.001	0.001	0.001			Rogunavirus	0	0	0	0	0	0	0	0
Agaricus	0.008	0.01	0.011	0.008	0.01	0.009	0.009	0.009			Desulfosediminicola	0.007	0.007	0.007	0.006	0.005	0.006	0.005	0.005
Chinchilla	0.014	0.015	0.016	0.014	0.015	0.014	0.015	0.014			Alkalilimnicola	0.016	0.015	0.016	0.016	0.012	0.013	0.013	0.012
Ectothiorhodospira	0.018	0.017	0.019	0.02	0.016	0.016	0.015	0.016			Flocculibacter	0.001	0	0.001	0.001	0	0.001	0	0.001
Krischvirus	0	0	0	0	0	0	0	0			Lysinibacillus	0.008	0.006	0.008	0.007	0.011	0.006	0.005	0.005
Ilumatobacter	0.118	0.111	0.099	0.112	0.119	0.101	0.109	0.13			Paraneptunicella	0.002	0.002	0.002	0.001	0.001	0.001	0.001	0.001
Schistocerca	0	0	0	0	0	0	0	0			Paralcaligenes	0.012	0.011	0.012	0.011	0.008	0.009	0.007	0.008
Elizabethkingia	0.013	0.012	0.014	0.01	0.014	0.015	0.014	0.013			Mediterraneibacter	0.001	0.001	0.001	0.001	0.001	0.001	0.001	0.001
Picoides	0.005	0.005	0.005	0.004	0.004	0.004	0.005	0.004			Mammaliicoccus	0.002	0.002	0.002	0.002	0.002	0.002	0.001	0.001
Kribbella	0.181	0.126	0.106	0.153	0.14	0.134	0.17	0.129			Yvonnevirus	0	0	0	0	0	0	0	0
Phelipanche	0	0	0	0	0	0	0	0			Thermogutta	0.012	0.014	0.012	0.013	0.01	0.011	0.009	0.009
Thermoflexus	0	0	0	0	0	0	0	0			Xenorhabdus	0.007	0.006	0.007	0.006	0.006	0.007	0.005	0.006
Lysobacter	0.315	0.482	0.402	0.428	0.332	0.34	0.329	0.305			Maricaulis	0.011	0.011	0.011	0.01	0.012	0.013	0.009	0.01
Nesterenkonia	0.013	0.012	0.011	0.013	0.013	0.011	0.012	0.012			Mycolicibacterium	1.327	1.195	1.327	1.177	1.851	1.189	1.344	1.293
Lens	0	0	0	0	0	0	0	0			Yonseivirus	0	0	0	0	0	0	0	0
Acaromyces	0.01	0.011	0.011	0.01	0.01	0.01	0.01	0.01			Thermovirga	0.001	0.001	0.001	0.001	0	0.001	0	0
Roccella	0	0	0	0	0	0	0	0			Aquiluna	0.003	0.004	0.003	0.004	0.003	0.002	0.003	0.003
Citromicrobium	0.031	0.027	0.025	0.028	0.032	0.045	0.035	0.031			Desulfococcus	0.011	0.011	0.011	0.011	0.008	0.009	0.008	0.009
Eisenia	0	0	0	0	0	0	0	0			Agarivorans	0.002	0.002	0.002	0.002	0.002	0.002	0.001	0.002
Delepquintavirus	0	0	0	0	0	0	0	0			Pradovirus	0	0	0	0	0	0	0	0
Erythranthe	0.009	0.011	0.012	0.01	0.011	0.009	0.011	0.01			Allochromatium	0.035	0.035	0.035	0.033	0.025	0.028	0.025	0.027
Jonesia	0.003	0.003	0.003	0.003	0.003	0.003	0.003	0.003			Roseiflexus	0.048	0.051	0.048	0.043	0.033	0.039	0.034	0.037
Chromobacterium	0.133	0.128	0.126	0.133	0.113	0.113	0.109	0.112			Pseudogulbenkiania	0.021	0.02	0.021	0.021	0.014	0.017	0.015	0.015
Roseobacter	0.011	0.013	0.014	0.013	0.013	0.013	0.013	0.012			Candidatus Paracaedibacter	0.001	0.002	0.001	0.001	0.002	0.002	0.001	0.001
Kamptonema	0	0	0	0	0	0	0	0			Ignavibacterium	0.004	0.004	0.004	0.004	0.003	0.003	0.003	0.003
Nitrospirillum	0.042	0.046	0.046	0.045	0.044	0.046	0.046	0.044			Candidatus Ishikawaella	0	0	0	0	0	0	0	0
Pseudoclostridium	0.001	0.002	0.002	0.002	0.001	0.001	0.001	0.001			Methylobacillus	0.007	0.006	0.007	0.006	0.004	0.005	0.004	0.005
Loboquintus	0.001	0	0	0	0	0	0	0			Gilvibacter	0.001	0.001	0.001	0.002	0.002	0.002	0.001	0.002
Struthio	0.006	0.007	0.007	0.005	0.006	0.006	0.006	0.006			Mydovirus	0	0	0	0	0	0	0	0
Borrelia	0.002	0.003	0.003	0.003	0.003	0.003	0.003	0.003			Korravirus	0	0	0	0	0	0	0	0
Methyloceanibacter	0.048	0.061	0.074	0.065	0.052	0.053	0.047	0.049			Methanococcoides	0.001	0.001	0.001	0.001	0.001	0.001	0.001	0.001
Corbicula	0	0	0	0	0	0	0	0			Acetobacterium	0.003	0.002	0.003	0.003	0.002	0.002	0.001	0.002
Alkalilimnicola	0.019	0.019	0.019	0.021	0.017	0.015	0.016	0.017			Atlantibacter	0.002	0.003	0.002	0.003	0.002	0.002	0.002	0.002
Lysinibacillus	0.01	0.013	0.014	0.01	0.012	0.012	0.011	0.011			Adhaeretor	0.02	0.021	0.02	0.021	0.019	0.019	0.015	0.016
Pinus	0.003	0.004	0.004	0.003	0.003	0.004	0.003	0.003			Acidianus	0.002	0.002	0.002	0.002	0.001	0.003	0	0.001
Sander	0.01	0.012	0.012	0.009	0.011	0.011	0.01	0.01			Thiobacillus	0.047	0.044	0.047	0.045	0.031	0.034	0.03	0.033
Yvonnevirus	0	0	0	0	0	0	0	0			Cloacibacillus	0.006	0.006	0.006	0.005	0.004	0.006	0.005	0.005
Methanolinea	0.002	0.002	0.002	0.002	0.001	0.001	0.001	0.002			Terriglobus	0.105	0.11	0.105	0.096	0.079	0.087	0.084	0.092
Scylla	0	0	0	0	0	0	0	0			Paraurantiacibacter	0.017	0.016	0.017	0.019	0.026	0.025	0.029	0.029
Thermogutta	0.011	0.011	0.013	0.012	0.01	0.01	0.009	0.01			Caproicibacter	0.003	0.004	0.003	0.003	0.002	0.003	0.002	0.003
Mapvirus	0	0	0	0	0	0	0	0			Candidatus Walczuchella	0	0	0	0	0	0.001	0	0
Xenorhabdus	0.008	0.01	0.012	0.008	0.009	0.01	0.008	0.008			Chryseobacterium	0.101	0.093	0.101	0.1	0.133	0.142	0.101	0.106
Mycolicibacterium	0.649	0.711	0.682	0.705	0.706	0.688	0.739	0.762			Holosalinivirus	0	0	0	0	0	0	0	0
Maricaulis	0.014	0.014	0.014	0.015	0.014	0.016	0.012	0.014			Priunavirus	0	0	0	0	0	0	0	0
Monosiga	0.008	0.008	0.009	0.007	0.007	0.007	0.007	0.008			Citrifermentans	0.043	0.045	0.043	0.041	0.032	0.034	0.037	0.041
Thermovirga	0.001	0.001	0.001	0.001	0.001	0.001	0.001	0.001			Desulfurobacterium	0.001	0	0.001	0	0	0.001	0	0
Desulfococcus	0.021	0.021	0.023	0.022	0.019	0.018	0.018	0.018			Geotalea	0.022	0.021	0.022	0.021	0.015	0.018	0.016	0.016
Agarivorans	0.001	0.001	0.002	0.001	0.001	0.001	0.001	0.001			Crassaminicella	0.002	0.001	0.002	0.002	0.002	0.002	0.001	0.001
Monascus	0	0	0	0	0	0	0	0			Maribius	0.009	0.01	0.009	0.009	0.008	0.011	0.009	0.009
Pradovirus	0	0	0	0	0	0	0	0			Piscirickettsia	0.002	0.002	0.002	0.001	0.002	0.002	0.001	0.001
Estrella	0	0	0	0	0	0	0	0			Gorganvirus	0	0	0	0	0	0	0	0
Aquatica	0	0	0	0	0	0	0	0			Lacimicrobium	0.003	0.003	0.003	0.003	0.002	0.003	0.002	0.003
Dermacentor	0	0	0	0	0	0	0	0			Nymphadoravirus	0	0	0	0	0	0	0	0
Roseiflexus	0.044	0.055	0.057	0.049	0.045	0.043	0.046	0.049			Blastomonas	0.054	0.058	0.054	0.062	0.085	0.084	0.085	0.093
Allochromatium	0.023	0.023	0.023	0.023	0.019	0.019	0.019	0.02			Moorena	0.015	0.017	0.015	0.014	0.012	0.013	0.013	0.016
Urostyla	0	0	0	0	0	0	0	0			Myxococcus	0.24	0.246	0.24	0.225	0.191	0.211	0.239	0.237
Bactrocera	0.016	0.017	0.019	0.015	0.017	0.016	0.016	0.016			Buttersvirus	0	0	0	0	0	0	0	0
Corapipo	0.004	0.004	0.004	0.005	0.004	0.003	0.004	0.004			Faecalicatena	0	0	0	0	0	0.001	0	0
Pseudogulbenkiania	0.026	0.024	0.025	0.027	0.021	0.021	0.019	0.022			Incheonvrus	0	0	0	0	0	0	0	0
Candidatus Paracaedibacter	0.001	0.001	0.001	0.001	0.001	0.001	0.001	0.001			Ampelovirus	0	0	0	0	0	0	0	0
Pasteuria	0	0	0	0	0	0	0	0			Persephonella	0.002	0.002	0.002	0.002	0.001	0.001	0.001	0.001
Borodinellopsis	0	0	0	0	0	0	0	0			Cylindrospermum	0.004	0.004	0.004	0.004	0.003	0.003	0.004	0.003
Linepithema	0.007	0.008	0.008	0.007	0.007	0.007	0.006	0.007			Venatorbacter	0.003	0.002	0.003	0.002	0.002	0.002	0.002	0.002
Gloeophyllum	0.008	0.008	0.008	0.007	0.007	0.007	0.007	0.008			Lazarusvirus	0	0	0	0	0	0	0	0
Ignavibacterium	0.002	0.003	0.003	0.002	0.002	0.003	0.002	0.002			Hankyongella	0.03	0.032	0.03	0.031	0.038	0.041	0.041	0.042
Jaminaea	0.006	0.007	0.007	0.006	0.006	0.006	0.006	0.006			Baltimorevirus	0	0	0	0	0	0	0	0
Candidatus Ishikawaella	0	0	0	0	0	0	0	0			Secretariatvirus	0	0	0	0	0	0	0	0
Methylobacillus	0.007	0.006	0.007	0.007	0.006	0.006	0.006	0.006			Nocardiopsis	0.131	0.142	0.131	0.131	0.103	0.105	0.131	0.118
Notechis	0.003	0.004	0.004	0.004	0.004	0.004	0.004	0.004			Fischerella	0.007	0.007	0.007	0.006	0.006	0.007	0.006	0.007
Lemur	0	0	0	0	0	0	0	0			Sulfuricurvum	0.001	0.001	0.001	0.001	0.001	0.001	0.001	0.001
Utricularia	0	0	0	0	0	0	0	0			Oecophyllibacter	0.004	0.004	0.004	0.003	0.004	0.004	0.003	0.004
Impatiens	0	0	0	0	0	0	0	0			Desulfomarina	0.002	0.002	0.002	0.002	0.001	0.002	0.001	0.002
Erinaceus	0.01	0.011	0.012	0.01	0.01	0.009	0.011	0.01			Homburgvirus	0	0	0	0	0	0	0	0
Palaemon	0	0	0	0	0	0	0	0			Winogradskyella	0.013	0.012	0.013	0.013	0.016	0.014	0.014	0.014
Gilvibacter	0.002	0.002	0.002	0.001	0.002	0.002	0.002	0.002			Propionibacterium	0.048	0.049	0.048	0.046	0.035	0.035	0.041	0.037
Korravirus	0	0	0	0	0	0	0	0			Thiomicrospira	0.003	0.003	0.003	0.003	0.003	0.003	0.002	0.003
Methanococcoides	0.001	0.001	0.002	0.001	0.001	0.001	0.001	0.001			Leadbetterella	0.002	0.002	0.002	0.003	0.003	0.003	0.002	0.003
Acetobacterium	0.003	0.004	0.004	0.004	0.003	0.003	0.003	0.003			Ignicoccus	0	0.001	0	0.001	0	0.001	0.001	0
Tubulanus	0	0	0	0	0	0	0	0			Stigmatella	0.081	0.082	0.081	0.073	0.063	0.063	0.076	0.069
Capronia	0.011	0.013	0.014	0.011	0.012	0.012	0.012	0.012			Chroococcidiopsis	0.009	0.008	0.009	0.007	0.005	0.007	0.006	0.006
Calidris	0.008	0.008	0.009	0.008	0.008	0.008	0.009	0.008			Diaphorobacter	0.11	0.1	0.11	0.12	0.09	0.101	0.09	0.103
Atlantibacter	0.003	0.003	0.004	0.004	0.004	0.003	0.003	0.003			Tanisvirus	0	0	0	0	0	0	0	0
Acidianus	0.002	0.002	0.002	0.002	0.002	0.002	0.002	0.001			Rosistilla	0.064	0.066	0.064	0.064	0.056	0.055	0.045	0.049
Thiobacillus	0.043	0.04	0.038	0.043	0.033	0.035	0.029	0.034			Aerosticca	0.02	0.022	0.02	0.021	0.015	0.019	0.016	0.016
Biston	0	0	0	0	0	0	0	0			Oceanobacillus	0.002	0.002	0.002	0.002	0.006	0.002	0.001	0.001
Cloacibacillus	0.007	0.007	0.006	0.007	0.006	0.006	0.006	0.006			Viridibacillus	0	0	0	0.001	0.001	0.001	0	0
Tombusvirus	0	0	0	0	0	0	0	0			Pecentumvirus	0	0	0	0	0	0	0	0
Terriglobus	0.078	0.095	0.105	0.091	0.089	0.086	0.083	0.081			Urechidicola	0.002	0.001	0.002	0.001	0.002	0.001	0.001	0.001
Candidatus Walczuchella	0	0	0	0	0	0	0	0			Annadreamyvirus	0	0	0	0	0	0	0	0
Chryseobacterium	0.079	0.094	0.096	0.069	0.096	0.11	0.094	0.084			Halococcus	0.006	0.006	0.006	0.006	0.004	0.005	0.005	0.005
Anoecia	0	0	0	0	0	0	0	0			Pseudoalteromonas	0.033	0.033	0.033	0.028	0.029	0.034	0.025	0.027
Holosalinivirus	0	0	0	0	0	0	0	0			Cercospora	0.002	0.003	0.002	0.003	0.003	0.003	0.004	0.003
Secale	0	0	0.009	0.002	0.001	0.002	0.001	0.001			Mosigvirus	0	0	0	0	0	0	0	0
Desulfurobacterium	0.001	0.001	0.001	0.001	0.001	0.001	0.001	0			Nickievirus	0	0	0	0	0	0	0	0
Platichthys	0	0	0	0	0	0	0	0			Robiginitalea	0.004	0.005	0.004	0.004	0.004	0.004	0.004	0.005
Polypedates	0	0	0	0	0	0	0	0			Mixta	0.012	0.012	0.012	0.011	0.011	0.012	0.011	0.011
Biomphalaria	0.009	0.01	0.011	0.008	0.009	0.009	0.009	0.009			Hollowayvirus	0	0	0	0	0	0	0	0
Confluentimicrobium	0.013	0.015	0.016	0.015	0.015	0.015	0.015	0.014			Botrimarina	0.077	0.08	0.077	0.077	0.069	0.07	0.064	0.066
Anastrepha	0	0	0	0	0	0	0	0			Candidatus Atelocyanobacterium	0.001	0	0.001	0.001	0	0.001	0	0
Agropyron	0	0	0.015	0.004	0	0.001	0	0			Cereibacter	0.072	0.072	0.072	0.07	0.067	0.074	0.073	0.07
Candidatus Acetothermum	0.004	0.004	0.004	0.005	0.003	0.003	0.003	0.003			Marinicauda	0.03	0.031	0.03	0.03	0.029	0.033	0.03	0.03
Crassaminicella	0.001	0.001	0.001	0.001	0.001	0.001	0.001	0.001			Heliomicrobium	0.01	0.01	0.01	0.009	0.007	0.008	0.008	0.008
Maribius	0.01	0.011	0.011	0.011	0.012	0.013	0.011	0.01			Paenisporosarcina	0.001	0.001	0.001	0.001	0.002	0.001	0.001	0.001
Cobitis	0	0	0	0	0	0	0	0			Phaeodactylum	0.003	0.002	0.003	0.002	0.002	0.002	0.001	0.001
Sedum	0	0	0	0	0	0	0	0			Halobaculum	0.044	0.047	0.044	0.041	0.031	0.032	0.042	0.038
Piscirickettsia	0.001	0.002	0.002	0.002	0.002	0.002	0.001	0.001			Triplejayvirus	0	0	0	0	0	0	0	0
Lacimicrobium	0.003	0.003	0.004	0.003	0.003	0.003	0.003	0.003			Cellulomonas	0.398	0.411	0.398	0.396	0.326	0.327	0.411	0.368
Carlavirus	0	0	0	0	0	0	0	0			Aviadenovirus	0	0	0	0	0	0	0	0
Lyophyllum	0	0	0	0	0	0	0	0			Candidatus Nitrotoga	0.012	0.011	0.012	0.01	0.009	0.009	0.008	0.009
Malonomonas	0	0	0	0	0	0	0	0			Ethanoligenens	0.008	0.008	0.008	0.006	0.005	0.006	0.005	0.006
Nymphadoravirus	0	0	0	0	0	0	0	0			Arabiibacter	0.013	0.015	0.013	0.014	0.01	0.011	0.012	0.011
Blastomonas	0.059	0.052	0.048	0.056	0.061	0.085	0.067	0.058			Reyvirus	0	0	0	0	0	0	0	0
Myxococcus	0.539	0.5	0.501	0.472	0.461	0.462	0.521	0.466			Sulfuriflexus	0.004	0.005	0.004	0.004	0.003	0.004	0.003	0.004
Wasmannia	0.008	0.008	0.009	0.007	0.008	0.008	0.008	0.007			Thermobacillus	0.021	0.021	0.021	0.019	0.015	0.016	0.017	0.017
Pleurastrum	0	0	0	0	0	0	0	0			Dermatophilus	0.004	0.003	0.004	0.004	0.003	0.003	0.003	0.002
Buttersvirus	0	0	0	0	0	0	0	0			Aquibium	0.097	0.094	0.097	0.092	0.136	0.145	0.094	0.096
Ampelovirus	0	0	0	0	0	0	0	0			Empedobacter	0.004	0.004	0.004	0.004	0.006	0.004	0.004	0.004
Persephonella	0.001	0.001	0.001	0.001	0.001	0.001	0.001	0.001			Okubovirus	0	0	0	0	0	0	0	0
Taiwania	0	0	0	0	0	0	0	0			Muriicola	0.002	0.002	0.002	0.002	0.002	0.002	0.001	0.002
Cylindrospermum	0.006	0.008	0.01	0.007	0.007	0.008	0.008	0.007			Gryllotalpicola	0.02	0.02	0.02	0.019	0.018	0.016	0.019	0.019
Halohasta	0.004	0.004	0.003	0.004	0.003	0.003	0.004	0.003			Starkeya	0.108	0.1	0.108	0.102	0.121	0.133	0.096	0.093
Gamaleyavirus	0	0	0	0	0	0	0	0			Novibacillus	0.004	0.005	0.004	0.004	0.003	0.004	0.003	0.004
Gymnogyps	0	0	0	0	0	0	0	0			Staphylospora	0.007	0.007	0.007	0.006	0.005	0.005	0.005	0.006
Chloromonas	0	0	0	0	0	0	0	0			Infirmifilum	0	0	0	0	0	0	0	0
Basiria	0	0	0	0	0	0	0	0			Thermovibrio	0.002	0.002	0.002	0.002	0.001	0.001	0.001	0.002
Sonchus	0	0	0	0	0	0	0	0			Silvanigrella	0.001	0.001	0.001	0	0.001	0.001	0.001	0.001
Ampelodesmos	0	0	0	0	0	0	0	0			Xanthomonas	0.316	0.299	0.316	0.296	0.289	0.323	0.276	0.279
Carica	0.007	0.008	0.009	0.007	0.007	0.007	0.007	0.008			Thermotomaculum	0.003	0.003	0.003	0.003	0.002	0.003	0.002	0.002
Baltimorevirus	0	0	0	0	0	0	0	0			Fructilactobacillus	0.001	0.001	0.001	0.001	0.001	0.001	0.001	0.001
Nocardiopsis	0.15	0.134	0.126	0.142	0.132	0.119	0.134	0.14			Halorhabdus	0.009	0.009	0.009	0.008	0.006	0.005	0.007	0.007
Fischerella	0.005	0.007	0.007	0.005	0.006	0.007	0.008	0.006			Oryzomicrobium	0.021	0.021	0.021	0.021	0.014	0.016	0.015	0.014
Picea	0.005	0.005	0.006	0.005	0.005	0.005	0.005	0.005			Mycetohabitans	0.015	0.015	0.015	0.016	0.011	0.012	0.011	0.012
Amphiprion	0.008	0.009	0.009	0.008	0.009	0.009	0.008	0.009			Phabquatrovirus	0	0	0	0	0	0	0	0
Sulfuricurvum	0.002	0.002	0.003	0.002	0.002	0.002	0.002	0.002			Roseomonas	0.234	0.243	0.234	0.228	0.242	0.279	0.255	0.242
Amoeba	0	0	0	0	0	0	0	0			Solibacillus	0.001	0.001	0.001	0.001	0.002	0.001	0.001	0.001
Sedimentitalea	0.005	0.005	0.006	0.004	0.005	0.005	0.005	0.005			Methanofollis	0.008	0.008	0.008	0.007	0.005	0.006	0.005	0.005
Gavia	0.001	0.001	0.001	0.001	0.001	0.001	0.001	0.001			Pacificitalea	0.009	0.009	0.009	0.008	0.009	0.01	0.009	0.008
Winogradskyella	0.006	0.005	0.005	0.004	0.006	0.007	0.006	0.006			Epidermidibacterium	0.027	0.025	0.027	0.025	0.019	0.02	0.022	0.019
Okibacterium	0	0	0	0	0	0	0	0			Pseudomonas	2.375	2.268	2.375	2.215	1.99	2.15	1.893	1.976
Synura	0	0	0	0	0	0	0	0			Salegentibacter	0.006	0.005	0.006	0.006	0.009	0.007	0.006	0.007
Ailuropoda	0.006	0.006	0.005	0.005	0.005	0.006	0.006	0.005			Sinomonas	0.042	0.044	0.042	0.044	0.036	0.034	0.039	0.037
Propionibacterium	0.073	0.07	0.063	0.072	0.071	0.061	0.069	0.07			Fremauxvirus	0	0	0	0	0	0	0	0
Echinops	0.01	0.01	0.01	0.009	0.008	0.008	0.01	0.01			Flaviflexus	0.02	0.022	0.02	0.02	0.015	0.016	0.018	0.016
Thiomicrospira	0.003	0.003	0.004	0.002	0.003	0.003	0.003	0.003			Methylovulum	0.004	0.004	0.004	0.004	0.003	0.003	0.003	0.003
Leadbetterella	0.002	0.002	0.002	0.002	0.002	0.003	0.003	0.002			Blastococcus	0.128	0.139	0.128	0.144	0.126	0.115	0.172	0.13
Varanus	0	0	0	0	0	0	0	0			Lichenihabitans	0.032	0.033	0.032	0.03	0.035	0.04	0.03	0.031
Lentivirus	0.006	0.007	0.008	0.006	0.008	0.008	0.007	0.008			Cytophaga	0.004	0.004	0.004	0.004	0.005	0.006	0.004	0.004
Ignicoccus	0.001	0.001	0.001	0.001	0.001	0.001	0.001	0.001			Sporisorium	0.006	0.006	0.006	0.005	0.007	0.005	0.005	0.005
Dunaliella	0	0	0	0	0	0	0	0			Natrinema	0.033	0.035	0.033	0.032	0.024	0.025	0.028	0.027
Halocella	0.001	0.001	0.002	0.001	0.001	0.001	0.001	0.001			Cyclobacterium	0.006	0.005	0.006	0.005	0.006	0.006	0.004	0.005
Stigmatella	0.111	0.112	0.106	0.1	0.099	0.102	0.123	0.101			Thaumasiovibrio	0.001	0.002	0.001	0.001	0.001	0.001	0.001	0.001
Galeopterus	0.007	0.007	0.009	0.007	0.007	0.007	0.008	0.008			Psychromonas	0.001	0.002	0.001	0.002	0.002	0.002	0.002	0.002
Glarea	0.004	0.005	0.005	0.004	0.005	0.005	0.005	0.005			Pigmentiphaga	0.07	0.062	0.07	0.066	0.047	0.056	0.044	0.048
Chroococcidiopsis	0.005	0.005	0.007	0.005	0.005	0.005	0.006	0.005			Alysiella	0.002	0.002	0.002	0.002	0.002	0.002	0.001	0.001
Diaphorobacter	0.005	0.005	0.005	0.004	0.004	0.004	0.004	0.005			Sugarlandvirus	0	0	0	0	0	0	0	0
Phleum	0	0	0.001	0	0.001	0.004	0.003	0.002			Leifsonia	0.111	0.121	0.111	0.113	0.123	0.097	0.116	0.116
Ionavirus	0	0	0	0	0	0	0	0			Winklervirus	0	0	0	0	0	0	0	0
Oceanobacillus	0.004	0.005	0.006	0.003	0.004	0.004	0.004	0.004			Aquella	0.001	0.001	0.001	0.001	0.001	0.001	0.001	0.001
Passalora	0	0	0	0	0	0	0	0			Pseudovibrio	0.008	0.007	0.008	0.006	0.009	0.008	0.007	0.007
Candidatus Accumulibacter	0.035	0.036	0.036	0.039	0.031	0.03	0.027	0.029			Pleurocapsa	0.003	0.004	0.003	0.003	0.002	0.003	0.002	0.002
Cypovirus	0	0	0	0	0	0	0	0			Sphingosinithalassobacter	0.103	0.112	0.103	0.117	0.165	0.163	0.169	0.177
Pseudodiaptomus	0	0	0	0	0	0	0	0			Trichlorobacter	0.007	0.007	0.007	0.006	0.004	0.006	0.005	0.005
Echinococcus	0.003	0.004	0.005	0.004	0.003	0.004	0.004	0.004			Finegoldia	0.001	0.001	0.001	0.001	0.001	0.001	0.001	0.001
Halococcus	0	0	0	0	0	0	0	0			Arachidicoccus	0.039	0.036	0.039	0.046	0.055	0.046	0.047	0.045
Closterovirus	0	0	0	0	0	0	0	0			Rickettsiella	0.003	0.002	0.003	0.002	0.006	0.194	0.002	0.034
Boehmeria	0	0	0	0	0	0	0	0			Terapinvirus	0	0	0	0	0	0	0	0
Eurypyga	0.002	0.002	0.002	0.002	0.002	0.002	0.002	0.002			Aminobacterium	0.001	0.001	0.001	0.001	0	0.001	0.001	0.001
Alyxoria	0	0	0	0	0	0	0	0			Natronosporangium	0.033	0.033	0.033	0.031	0.023	0.022	0.03	0.027
Aureobasidium	0.013	0.015	0.016	0.012	0.015	0.014	0.014	0.014			Olsenella	0.029	0.028	0.029	0.027	0.019	0.021	0.025	0.023
Pseudoalteromonas	0.033	0.038	0.043	0.035	0.036	0.037	0.034	0.035			Collimonas	0.067	0.064	0.067	0.066	0.05	0.06	0.047	0.052
Cercospora	0.016	0.018	0.02	0.015	0.016	0.017	0.017	0.016			Halothermothrix	0.001	0.001	0.001	0.001	0.001	0.001	0.001	0.001
Cricetulus	0.011	0.012	0.012	0.01	0.012	0.013	0.011	0.012			Granulosicoccus	0.005	0.004	0.005	0.004	0.004	0.005	0.003	0.004
Oncomelania	0	0	0	0	0	0	0	0			Elerivirus	0	0	0	0	0	0	0	0
Mosigvirus	0	0	0	0	0	0	0	0			Sporomusa	0.002	0.003	0.002	0.002	0.002	0.002	0.002	0.002
Loxodonta	0.012	0.013	0.013	0.011	0.012	0.011	0.012	0.012			Kaistia	0.058	0.053	0.058	0.052	0.064	0.069	0.054	0.054
Nickievirus	0	0	0	0	0	0	0	0			Entomoplasma	0	0	0	0	0	0	0	0
Robiginitalea	0.006	0.005	0.006	0.005	0.005	0.006	0.006	0.005			Yangvirus	0	0	0	0	0	0	0	0
Mixta	0.006	0.007	0.007	0.006	0.006	0.006	0.006	0.006			Methylacidimicrobium	0.023	0.025	0.023	0.025	0.016	0.018	0.019	0.019
Candidatus Atelocyanobacterium	0	0	0	0	0	0	0	0			Blastochloris	0.091	0.083	0.091	0.085	0.096	0.112	0.081	0.081
Cereibacter	0	0	0	0	0	0	0	0			Verminephrobacter	0.026	0.026	0.026	0.029	0.021	0.024	0.02	0.023
Cherax	0	0	0	0	0	0	0	0			Niveispirillum	0.016	0.015	0.016	0.017	0.017	0.02	0.016	0.018
Aliiarcobacter	0	0	0	0	0	0	0	0			Chondromyces	0.116	0.108	0.116	0.103	0.095	0.126	0.116	0.119
Pohlia	0	0	0	0	0	0	0	0			Plotvirus	0	0	0	0	0	0	0	0
Paenisporosarcina	0.001	0.002	0.002	0.001	0.002	0.002	0.001	0.001			Ktedonosporobacter	0.011	0.01	0.011	0.009	0.008	0.009	0.008	0.008
Phanerochaete	0.009	0.01	0.01	0.009	0.009	0.009	0.01	0.009			Leeuwenhoekiella	0.003	0.003	0.003	0.003	0.004	0.003	0.003	0.003
Jasminevirus	0	0	0	0	0	0	0	0			Sutterella	0.024	0.024	0.024	0.024	0.018	0.021	0.018	0.019
Phaeodactylum	0.005	0.006	0.007	0.006	0.006	0.006	0.006	0.006			Kojivirus	0	0	0	0	0	0	0	0
Closterium	0	0	0	0	0	0	0	0			Tannerella	0.009	0.009	0.009	0.009	0.009	0.009	0.008	0.009
Phascolarctos	0.01	0.011	0.011	0.009	0.011	0.01	0.01	0.011			Lachancea	0.001	0.001	0.001	0.001	0.001	0.001	0.001	0.001
Kalmanozyma	0.006	0.007	0.007	0.007	0.007	0.006	0.006	0.006			Undibacterium	0.013	0.011	0.013	0.012	0.011	0.012	0.01	0.011
Cellulomonas	0.339	0.291	0.258	0.305	0.324	0.271	0.318	0.34			Rickettsia	0.006	0.005	0.006	0.005	0.006	0.007	0.005	0.004
Aviadenovirus	0	0	0	0	0.001	0	0	0			Gallionella	0.007	0.006	0.007	0.006	0.006	0.006	0.004	0.005
Candidatus Nitrotoga	0.007	0.008	0.008	0.008	0.006	0.006	0.006	0.006			Halobacteriovorax	0.001	0.001	0.001	0.002	0.002	0.002	0.001	0.001
Pseudacidovorax	0	0	0	0	0	0	0	0			Snodgrassella	0.001	0.001	0.001	0	0.001	0	0	0
Ethanoligenens	0.007	0.007	0.007	0.007	0.006	0.007	0.006	0.006			Rhodobacter	0.069	0.07	0.069	0.068	0.069	0.077	0.074	0.072
Reyvirus	0	0	0	0	0	0	0	0			Pikminvirus	0	0	0	0	0	0	0	0
Moneuplotes	0	0	0	0	0	0	0	0			Rugosibacter	0.008	0.007	0.008	0.008	0.005	0.006	0.005	0.005
Sulfuriflexus	0.004	0.005	0.005	0.005	0.004	0.004	0.003	0.004			Clostridioides	0.002	0.001	0.002	0.002	0.002	0.002	0.001	0.001
Thermobacillus	0.022	0.021	0.021	0.023	0.019	0.019	0.019	0.019			Nocardia	0.615	0.617	0.615	0.582	0.482	0.501	0.558	0.545
Kwoniella	0.01	0.011	0.012	0.011	0.011	0.011	0.01	0.01			Alphapleolipovirus	0	0	0	0	0	0	0	0
Dermatophilus	0.004	0.004	0.004	0.004	0.004	0.004	0.004	0.004			Micavibrio	0.01	0.009	0.01	0.009	0.012	0.013	0.007	0.008
Myrmeleon	0	0	0	0	0	0	0	0			Telmatocola	0.026	0.027	0.026	0.025	0.019	0.021	0.019	0.018
Thalassophryne	0.107	0.121	0.134	0.101	0.115	0.12	0.114	0.114			Pengzhenrongella	0.037	0.038	0.037	0.038	0.032	0.03	0.039	0.034
Proasellus	0	0	0	0	0	0	0	0			Jiaodavirus	0	0	0	0	0	0	0	0
Empedobacter	0.002	0.002	0.002	0.002	0.002	0.002	0.003	0.002			Desulfocapsa	0.001	0.001	0.001	0.002	0.001	0.002	0.001	0.001
Muriicola	0.002	0.002	0.002	0.002	0.002	0.002	0.002	0.002			Ezakiella	0	0.001	0	0.001	0	0	0	0
Gryllotalpicola	0.032	0.03	0.029	0.033	0.033	0.029	0.032	0.033			Heyndrickxia	0.002	0.002	0.002	0.002	0.003	0.001	0.001	0.001
Phialocephala	0.006	0.007	0.007	0.006	0.007	0.007	0.006	0.007			Caldisericum	0.001	0.001	0.001	0.001	0.001	0.001	0.001	0.001
Novibacillus	0.004	0.004	0.005	0.004	0.004	0.004	0.004	0.004			Gemella	0.001	0.001	0.001	0.001	0.002	0.002	0.001	0.001
Starkeya	0.062	0.076	0.079	0.073	0.07	0.072	0.067	0.067			Gallaecimonas	0.002	0.002	0.002	0.002	0.002	0.002	0.002	0.002
Thermovibrio	0.002	0.002	0.002	0.002	0.002	0.002	0.002	0.001			Arcticibacterium	0.002	0.002	0.002	0.002	0.002	0.003	0.002	0.002
Silvanigrella	0.001	0.001	0.001	0.001	0.001	0.001	0.001	0.001			Nitrosococcus	0.011	0.012	0.011	0.011	0.01	0.011	0.007	0.008
Xanthomonas	0.312	0.35	0.339	0.379	0.314	0.309	0.329	0.301			Sanguibacter	0.044	0.044	0.044	0.043	0.036	0.035	0.042	0.038
Urechis	0	0	0	0	0	0	0	0			Planobispora	0	0	0	0	0	0	0	0
Pangasianodon	0.011	0.011	0.012	0.01	0.011	0.011	0.011	0.011			Candidatus Reidiella	0.005	0.004	0.005	0.005	0.004	0.004	0.003	0.003
Crithidia	0.001	0.001	0.001	0.001	0.001	0	0.001	0.001			Pifdecavirus	0	0	0	0	0	0	0	0
Halorhabdus	0.013	0.012	0.012	0.012	0.011	0.01	0.011	0.011			Laribacter	0.015	0.013	0.015	0.014	0.01	0.011	0.009	0.01
Oryzomicrobium	0.025	0.022	0.022	0.023	0.019	0.019	0.017	0.019			Parashewanella	0.001	0.001	0.001	0.002	0.001	0.001	0.001	0.001
Longibaculum	0	0	0	0	0	0	0	0			Chryseoglobus	0.018	0.019	0.018	0.017	0.021	0.017	0.02	0.021
Mycetohabitans	0.014	0.015	0.015	0.015	0.013	0.014	0.012	0.013			Thermus	0.064	0.07	0.064	0.062	0.042	0.049	0.051	0.048
Alphavirus	0	0	0	0	0	0	0	0			Dinoroseobacter	0.011	0.013	0.011	0.013	0.012	0.012	0.012	0.012
Roseomonas	0.107	0.106	0.098	0.093	0.122	0.112	0.131	0.129			Acidihalobacter	0.04	0.035	0.04	0.036	0.029	0.033	0.028	0.029
Vitrella	0	0	0	0	0	0	0	0			Megasphaera	0.013	0.012	0.013	0.011	0.009	0.01	0.009	0.011
Bryum	0	0	0	0	0	0	0	0			Fipvunavirus	0	0	0	0	0	0	0	0
Abies	0	0	0	0	0	0	0	0			Betabaculovirus	0	0	0	0	0.001	0	0	0
Halostella	0.007	0.007	0.008	0.008	0.008	0.006	0.007	0.007			Gillianvirus	0	0	0	0	0	0	0	0
Cyperus	0	0	0	0	0	0	0	0			Halalkalibacterium	0.001	0.001	0.001	0.001	0.001	0.001	0.001	0.001
Solibacillus	0.002	0.003	0.003	0.002	0.002	0.003	0.002	0.002			Miltoncostaea	0.337	0.346	0.337	0.329	0.239	0.228	0.266	0.235
Morbillivirus	0	0	0	0	0	0	0	0			Peptoniphilus	0.003	0.003	0.003	0.003	0.002	0.002	0.002	0.002
Methanofollis	0.006	0.006	0.006	0.006	0.005	0.005	0.005	0.005			Bruynoghevirus	0	0	0	0	0	0	0	0
Candidatus Caldiarchaeum	0.001	0.001	0.001	0.001	0.001	0.001	0.001	0.001			Terrihabitans	0.044	0.028	0.044	0.025	0.046	0.038	0.026	0.027
Dinoponera	0.01	0.011	0.012	0.01	0.009	0.009	0.009	0.009			Prasinovirus	0	0	0	0	0	0	0	0
Pseudomonas	2.228	2.339	2.381	2.336	2.118	2.15	2.066	2.117			Dechloromonas	0.052	0.048	0.052	0.051	0.034	0.041	0.032	0.037
Salegentibacter	0.004	0.004	0.005	0.003	0.005	0.006	0.005	0.004			Kocuria	0.125	0.135	0.125	0.13	0.117	0.103	0.123	0.111
Sinomonas	0.077	0.07	0.065	0.077	0.074	0.062	0.072	0.075			Acetohalobium	0.001	0.001	0.001	0.001	0	0.001	0	0
Flaviflexus	0.019	0.018	0.017	0.019	0.018	0.016	0.017	0.018			Botrytis	0.007	0.007	0.007	0.007	0.009	0.008	0.007	0.008
Metajapyx	0	0	0	0	0	0	0	0			Microbulbifer	0.059	0.059	0.059	0.058	0.049	0.055	0.045	0.052
Methylovulum	0.004	0.005	0.006	0.004	0.005	0.005	0.004	0.004			Myohalovirus	0	0	0	0	0	0	0	0
Baccharis	0	0	0	0	0	0	0	0			Castellaniella	0.026	0.024	0.026	0.026	0.017	0.02	0.018	0.02
Sophora	0	0	0	0	0	0	0	0			Ensifer	0.174	0.174	0.174	0.164	0.2	0.201	0.156	0.163
Blastococcus	0.2	0.162	0.122	0.129	0.253	0.177	0.231	0.254			Aquimarina	0.007	0.005	0.007	0.007	0.009	0.007	0.007	0.006
Peduovirus	0	0	0	0	0	0	0	0			Abidjanvirus	0	0	0	0	0	0	0	0
Zonotrichia	0.007	0.008	0.007	0.007	0.007	0.007	0.007	0.007			Helcococcus	0	0.001	0	0.001	0	0	0	0
Pongo	0.015	0.015	0.016	0.013	0.014	0.013	0.014	0.014			Vequintavirus	0	0	0	0	0	0	0	0
Cytophaga	0.004	0.004	0.004	0.003	0.004	0.005	0.004	0.004			Verrucomicrobium	0.082	0.087	0.082	0.087	0.079	0.076	0.089	0.08
Natrinema	0.03	0.027	0.026	0.03	0.025	0.024	0.026	0.026			Phaeovirus	0	0	0	0	0	0	0	0
Sporisorium	0.034	0.035	0.034	0.033	0.031	0.031	0.032	0.032			Neorhizobium	0.101	0.081	0.101	0.082	0.135	0.117	0.101	0.1
Cyclobacterium	0.006	0.005	0.006	0.005	0.005	0.008	0.006	0.006			Desulfohalobium	0.005	0.005	0.005	0.005	0.004	0.005	0.004	0.004
Psychromonas	0.002	0.002	0.003	0.002	0.002	0.003	0.003	0.002			Rhodanobacter	0.084	0.082	0.084	0.08	0.067	0.076	0.066	0.072
Pigmentiphaga	0.083	0.079	0.077	0.084	0.066	0.067	0.062	0.069			Alkalitalea	0.002	0.002	0.002	0.003	0.003	0.003	0.002	0.002
Ctenotus	0	0	0	0	0	0	0	0			Proboscivirus	0	0	0	0	0	0	0	0
Hirsutella	0	0	0	0	0.001	0	0	0			Advenella	0.01	0.009	0.01	0.01	0.008	0.008	0.006	0.007
Acyrthosiphon	0.007	0.008	0.009	0.007	0.008	0.01	0.007	0.007			Lentilitoribacter	0.001	0.001	0.001	0.001	0.002	0.002	0.001	0.001
Pyrus	0.007	0.006	0.008	0.006	0.006	0.007	0.006	0.006			Brachyspira	0.001	0.001	0.001	0.001	0.001	0.001	0.001	0.001
Leifsonia	0.126	0.119	0.107	0.124	0.126	0.112	0.124	0.125			Borockvirus	0	0	0	0	0	0	0	0
Pseudoperonospora	0	0	0	0	0	0	0	0			Lachnospira	0	0.001	0	0	0	0.001	0	0
Winklervirus	0	0	0	0	0	0	0	0			Klebsiella	0.063	0.066	0.063	0.06	0.052	0.058	0.048	0.05
Pseudovibrio	0.005	0.006	0.007	0.006	0.005	0.006	0.005	0.005			Candidatus Nitrosoglobus	0.001	0	0.001	0.001	0	0.001	0	0
Pleurocapsa	0.003	0.004	0.004	0.003	0.003	0.003	0.003	0.003			Psychroflexus	0.002	0.002	0.002	0.002	0.003	0.003	0.002	0.002
Arhodomonas	0	0	0	0	0	0	0	0			Enterocloster	0.003	0.003	0.003	0.003	0.002	0.002	0.002	0.002
Coccidioides	0.004	0.005	0.005	0.004	0.005	0.005	0.005	0.005			Sphaerochaeta	0.005	0.005	0.005	0.005	0.004	0.004	0.004	0.004
Entamoeba	0.006	0.006	0.007	0.005	0.007	0.007	0.006	0.006			Aureimonas	0.162	0.167	0.162	0.157	0.181	0.202	0.166	0.172
Finegoldia	0.001	0.001	0.001	0.001	0.001	0.001	0.001	0.001			Pusillibacter	0.003	0.003	0.003	0.002	0.002	0.002	0.002	0.002
Arachidicoccus	0.023	0.023	0.025	0.019	0.028	0.034	0.03	0.027			Pyrobaculum	0.002	0.003	0.002	0.003	0.002	0.002	0.002	0.002
Rickettsiella	0.004	0.001	0.004	0.001	0.005	0.004	0.002	0.003			Immundisolibacter	0.031	0.027	0.031	0.028	0.02	0.024	0.019	0.022
Braya	0	0	0	0	0	0	0	0			Ghunavirus	0	0	0	0	0	0	0	0
Aminobacterium	0.001	0.001	0.001	0.001	0.001	0.001	0.001	0.001			Minunavirus	0	0	0	0	0	0	0	0
Dicrocoelium	0.054	0.063	0.07	0.053	0.06	0.06	0.06	0.057			Terricaulis	0.051	0.037	0.051	0.032	0.08	0.09	0.019	0.025
Olsenella	0.038	0.037	0.035	0.038	0.033	0.03	0.032	0.033			Rouxiella	0.002	0.002	0.002	0.003	0.002	0.002	0.002	0.002
Sphaerulina	0.005	0.005	0.006	0.005	0.005	0.005	0.005	0.005			Polystyrenella	0.007	0.008	0.007	0.008	0.007	0.007	0.005	0.007
Cornellvirus	0	0	0	0	0	0	0	0			Wolinella	0.001	0.001	0.001	0.001	0.001	0.001	0.001	0.001
Halothermothrix	0.001	0.001	0.001	0.001	0.001	0.001	0.001	0.001			Micrococcus	0.058	0.059	0.058	0.056	0.05	0.047	0.055	0.05
Collimonas	0.078	0.075	0.078	0.077	0.064	0.067	0.061	0.066			Cohaesibacter	0.009	0.008	0.009	0.008	0.009	0.01	0.007	0.009
Chromatium	0	0	0	0	0	0	0	0			Flintibacter	0.003	0.005	0.003	0.004	0.002	0.003	0.003	0.003
Granulosicoccus	0.006	0.007	0.007	0.006	0.006	0.006	0.005	0.006			Raoultella	0.017	0.017	0.017	0.016	0.015	0.013	0.013	0.014
Asilus	0	0	0	0	0	0	0	0			Pyricularia	0.016	0.015	0.016	0.014	0.017	0.014	0.016	0.015
Paravannella	0	0	0	0	0	0	0	0			Paeniglutamicibacter	0.005	0.005	0.005	0.005	0.006	0.004	0.005	0.004
Hildenbrandia	0	0	0	0	0	0	0	0			Candidatus Methanomethylophilus	0.002	0.002	0.002	0.001	0.001	0.001	0.001	0.001
Cariama	0.001	0.001	0.001	0.002	0.001	0.001	0.001	0.001			Rippkaea	0.002	0.002	0.002	0.002	0.002	0.002	0.001	0.001
Elerivirus	0	0	0	0	0	0	0	0			Huelvavirus	0	0	0	0	0	0	0	0
Agrotis	0	0	0	0	0	0	0	0			Gramella	0.021	0.018	0.021	0.022	0.026	0.024	0.018	0.02
Phlyctis	0	0	0	0	0	0	0	0			Pasteurella	0.005	0.004	0.005	0.004	0.005	0.005	0.003	0.004
Ostomopsis	0	0	0	0	0	0	0	0			Youhaiella	0.034	0.03	0.034	0.035	0.063	0.051	0.053	0.049
Sporomusa	0.003	0.003	0.004	0.004	0.003	0.003	0.003	0.003			Armstrongvirus	0	0	0	0	0	0	0	0
Beta	0.008	0.008	0.01	0.008	0.008	0.008	0.008	0.009			Gelria	0.012	0.012	0.012	0.013	0.007	0.008	0.009	0.007
Entomoplasma	0.001	0.001	0.001	0.001	0.001	0.001	0.001	0.001			Sortsnevirus	0	0	0	0	0	0	0	0
Porolithon	0	0	0	0	0	0	0	0			Thiospirochaeta	0	0	0	0	0	0	0	0
Nitunavirus	0	0	0	0	0	0	0	0			Pedobacter	0.08	0.075	0.08	0.081	0.14	0.094	0.101	0.093
Blastochloris	0.101	0.122	0.142	0.121	0.113	0.117	0.108	0.11			Brachybacterium	0.142	0.149	0.142	0.142	0.113	0.11	0.135	0.123
Sus	0.052	0.058	0.063	0.051	0.058	0.059	0.057	0.056			Leptospirillum	0.007	0.007	0.007	0.007	0.004	0.004	0.004	0.004
Verminephrobacter	0.039	0.036	0.033	0.035	0.031	0.032	0.03	0.035			Psychrobacillus	0.003	0.002	0.003	0.003	0.085	0.002	0.001	0.001
Copidosoma	0.008	0.008	0.008	0.008	0.007	0.008	0.008	0.008			Candidatus Profftia	0.001	0	0.001	0	0.001	0	0	0
Niveispirillum	0.019	0.021	0.02	0.02	0.022	0.022	0.02	0.02			Martelella	0.083	0.081	0.083	0.074	0.09	0.097	0.078	0.076
Starmerella	0	0	0	0	0	0	0	0			Geosporobacter	0.001	0.001	0.001	0.001	0.001	0.001	0.001	0.001
Codonopsis	0	0	0	0	0	0	0	0			Rathayibacter	0.153	0.16	0.153	0.149	0.146	0.132	0.163	0.155
Chondromyces	0.115	0.136	0.143	0.112	0.129	0.132	0.146	0.132			Galbibacter	0.002	0.002	0.002	0.001	0.003	0.002	0.002	0.002
Bombina	0	0	0	0	0	0	0	0			Yoonia	0.006	0.007	0.006	0.006	0.006	0.006	0.006	0.005
Bursaphelenchus	0	0	0	0	0	0	0	0			Croceibacter	0.001	0.001	0.001	0.001	0.002	0.001	0.001	0.001
Aphyllon	0	0	0	0	0	0	0	0			Demosthenesvirus	0	0	0	0	0	0	0	0
Avernus	0	0	0	0	0	0	0	0			Variibacter	0.073	0.061	0.073	0.065	0.092	0.097	0.06	0.068
Anopheles	0.056	0.061	0.066	0.053	0.057	0.059	0.058	0.059			Noviherbaspirillum	0.035	0.032	0.035	0.034	0.025	0.028	0.025	0.027
Sutterella	0.02	0.02	0.02	0.022	0.018	0.018	0.016	0.017			Desulfoglaeba	0.015	0.014	0.015	0.014	0.009	0.009	0.011	0.01
Kojivirus	0	0	0	0	0	0	0	0			Mamastrovirus	0	0	0	0	0	0	0	0
Gammarus	0	0	0	0	0	0	0	0			Methanothrix	0.006	0.007	0.006	0.006	0.004	0.004	0.005	0.004
Equus	0.027	0.029	0.031	0.026	0.027	0.026	0.027	0.027			Desulfocurvibacter	0.017	0.018	0.017	0.017	0.013	0.014	0.016	0.015
Sycon	0	0	0	0	0	0	0	0			Deferribacter	0.001	0.001	0.001	0.001	0.001	0.001	0.001	0.001
Rhadinoceraea	0	0	0	0	0	0	0	0			Cystovirus	0	0	0	0	0	0	0	0
Cavenderia	0.004	0.005	0.005	0.003	0.004	0.005	0.004	0.004			Methanohalobium	0	0	0	0	0	0	0	0
Thiococcus	0	0	0	0	0	0	0	0			Mimivirus	0	0	0	0	0	0	0	0
Squalus	0	0	0	0	0	0	0	0			Avunavirus	0	0	0	0	0	0	0	0
Tannerella	0.009	0.01	0.01	0.01	0.01	0.01	0.01	0.009			Morococcus	0	0	0	0	0	0	0	0
Glaciibacter	0	0	0	0	0	0	0	0			Filomicrobium	0.012	0.012	0.012	0.011	0.012	0.014	0.009	0.01
Fabibacter	0.003	0.003	0.003	0.002	0.003	0.003	0.003	0.003			Amylolactobacillus	0	0.001	0	0	0	0	0	0
Ictidomys	0.005	0.005	0.005	0.004	0.005	0.005	0.005	0.005			Laroyevirus	0	0	0	0	0	0	0	0
Lachancea	0.004	0.005	0.005	0.004	0.004	0.004	0.004	0.004			Luckytenvirus	0	0	0	0	0	0	0	0
Melopsittacus	0.007	0.008	0.009	0.007	0.008	0.008	0.008	0.007			Varicellovirus	0.001	0.001	0.001	0	0	0.001	0.001	0
Saimiri	0.006	0.006	0.007	0.006	0.006	0.006	0.006	0.006			Halodesulfurarchaeum	0.002	0.002	0.002	0.003	0.001	0.002	0.002	0.002
Rickettsia	0.006	0.006	0.008	0.005	0.006	0.007	0.007	0.006			Grisebachstrassevirus	0	0	0	0	0	0	0	0
Undibacterium	0.004	0.004	0.005	0.004	0.004	0.004	0.004	0.004			Pseudolysobacter	0.02	0.02	0.02	0.019	0.016	0.018	0.015	0.016
Pheidole	0	0	0	0	0	0	0	0			Megamonas	0.001	0.001	0.001	0.001	0.001	0.001	0.001	0.001
Oculatella	0	0	0	0	0	0	0	0			Xanthobacter	0.107	0.102	0.107	0.1	0.112	0.126	0.097	0.096
Neolamprologus	0.003	0.003	0.003	0.002	0.003	0.003	0.003	0.003			Glaciimonas	0.005	0.005	0.005	0.005	0.004	0.004	0.003	0.003
Gallionella	0.006	0.005	0.006	0.007	0.004	0.005	0.004	0.005			Microvirga	0.225	0.239	0.225	0.249	0.334	0.295	0.363	0.364
Hydromonas	0.002	0.002	0.002	0.002	0.002	0.002	0.002	0.002			Redivirus	0	0	0	0	0	0	0	0
Welwitschia	0	0	0	0	0	0	0	0			Mariniflexile	0.003	0.002	0.003	0.003	0.003	0.003	0.002	0.002
Halobacteriovorax	0.002	0.002	0.002	0.002	0.002	0.003	0.002	0.002			Orthopoxvirus	0	0	0	0	0	0	0	0
Snodgrassella	0.001	0.001	0.001	0.001	0.001	0.001	0.001	0.001			Fusobacterium	0.005	0.005	0.005	0.006	0.005	0.006	0.004	0.004
Rhodobacter	0.19	0.193	0.193	0.195	0.198	0.2	0.199	0.197			Pukyongiella	0.014	0.014	0.014	0.014	0.013	0.014	0.013	0.014
Rugosibacter	0.007	0.007	0.008	0.009	0.006	0.006	0.005	0.005			Vescimonas	0.006	0.006	0.006	0.005	0.005	0.005	0.006	0.005
Clostridioides	0.003	0.003	0.003	0.002	0.002	0.003	0.003	0.002			Candidatus Phycorickettsia	0.001	0	0.001	0	0	0.001	0	0.001
Prorocentrum	0	0	0	0	0	0	0	0			Gibbsiella	0.004	0.004	0.004	0.004	0.004	0.004	0.003	0.003
Aphanomyces	0.025	0.026	0.027	0.025	0.025	0.025	0.025	0.025			Amycolatopsis	0.875	0.879	0.875	0.834	0.729	0.729	0.899	0.777
Nocardia	0.56	0.53	0.494	0.543	0.511	0.464	0.517	0.527			Parageobacillus	0.009	0.009	0.009	0.008	0.008	0.007	0.007	0.008
Neogoniolithon	0	0	0	0	0	0	0	0			Neptunevirus	0	0	0	0	0	0	0	0
Micavibrio	0.007	0.009	0.01	0.009	0.008	0.009	0.008	0.008			Batrachovirus	0	0	0	0	0	0	0	0
Jiaodavirus	0	0	0	0	0	0	0	0			Haloterrigena	0.027	0.027	0.027	0.026	0.019	0.02	0.023	0.022
Cyphellophora	0.007	0.007	0.007	0.007	0.007	0.007	0.007	0.007			Asteriusvirus	0	0	0	0	0	0	0	0
Desulfocapsa	0.002	0.002	0.003	0.002	0.002	0.002	0.002	0.002			Desulfotalea	0.001	0.001	0.001	0.001	0.001	0.002	0.001	0.001
Potexvirus	0	0	0	0	0	0	0	0			Pluralibacter	0.011	0.011	0.011	0.011	0.01	0.01	0.009	0.009
Ezakiella	0	0.001	0.001	0.001	0.001	0.001	0.001	0			Methylocystis	0.133	0.129	0.133	0.121	0.139	0.152	0.123	0.127
Mentha	0	0	0	0	0	0	0	0			Harbinvirus	0	0	0	0	0	0	0	0
Anaerobiospirillum	0	0	0	0	0	0	0	0			Marafivirus	0	0	0	0	0	0	0	0
Caldisericum	0.001	0.001	0.001	0.001	0.001	0.001	0.001	0			Kolesnikvirus	0	0	0	0	0	0	0	0
Gemella	0.001	0.001	0.002	0.001	0.001	0.001	0.001	0.001			Mudcatvirus	0	0	0	0	0	0	0	0
Gallaecimonas	0.002	0.003	0.003	0.003	0.002	0.003	0.003	0.003			Maculvirus	0	0	0	0	0	0	0	0
Microtetraspora	0	0	0	0	0	0	0	0			Chthonomonas	0.007	0.009	0.007	0.008	0.005	0.005	0.006	0.006
Helicoverpa	0.01	0.01	0.011	0.009	0.01	0.01	0.01	0.01			Sodalis	0.015	0.014	0.015	0.014	0.012	0.014	0.012	0.012
Forsythia	0	0	0	0	0	0	0	0			Ornithobacterium	0.002	0.002	0.002	0.002	0.003	0.003	0.002	0.002
Isodon	0	0	0	0	0	0	0	0			Saccharomonospora	0.134	0.142	0.134	0.132	0.104	0.108	0.128	0.114
Camelina	0.012	0.013	0.016	0.011	0.013	0.014	0.013	0.013			Mesotoga	0.002	0.002	0.002	0.002	0.002	0.002	0.001	0.002
Trigonodera	0	0	0	0	0	0	0	0			Candidatus Chazhemtobacterium	0.003	0.003	0.003	0.002	0.001	0.003	0.001	0.001
Arcticibacterium	0.002	0.002	0.003	0.002	0.002	0.003	0.002	0.002			Sporosarcina	0.01	0.01	0.01	0.008	0.03	0.008	0.006	0.007
Gopherus	0.012	0.013	0.014	0.011	0.012	0.012	0.012	0.012			Haladaptatus	0.014	0.015	0.014	0.014	0.01	0.011	0.012	0.011
Candidatus Magnetobacterium	0	0	0	0	0	0	0	0			Tepidibacter	0	0	0	0	0	0	0	0
Rhodothalassium	0	0	0	0	0	0	0	0			Catellatospora	0.069	0.067	0.069	0.063	0.054	0.053	0.062	0.059
Vanrija	0	0	0	0	0	0	0	0			Burrovirus	0	0	0	0	0	0	0	0
Orthoreovirus	0	0	0	0	0	0	0	0			Edaphobacter	0.042	0.045	0.042	0.038	0.032	0.035	0.034	0.038
Nitrosococcus	0.011	0.013	0.014	0.012	0.011	0.012	0.01	0.011			Squashvirus	0	0	0	0	0	0	0	0
Sanguibacter	0.042	0.037	0.033	0.041	0.04	0.035	0.038	0.041			Candidatus Nitrosomarinus	0.003	0.002	0.003	0.002	0.001	0.002	0	0.001
Planobispora	0.001	0.001	0.001	0.001	0.001	0.001	0.001	0.001			Falsirhodobacter	0.01	0.01	0.01	0.009	0.01	0.011	0.01	0.01
Cnaphalocrocis	0	0	0	0	0	0	0	0			Dehalobacter	0.002	0.002	0.002	0.002	0.002	0.002	0.001	0.002
Laribacter	0.015	0.015	0.017	0.015	0.013	0.014	0.013	0.014			Kordiimonas	0.002	0.002	0.002	0.002	0.002	0.002	0.002	0.002
Parashewanella	0.002	0.002	0.002	0.002	0.002	0.003	0.002	0.002			Roseibacterium	0.011	0.01	0.011	0.009	0.01	0.011	0.01	0.009
Conocephalus	0	0	0	0	0	0	0	0			Profundibacter	0.007	0.007	0.007	0.006	0.005	0.007	0.004	0.005
Curcuma	0	0	0	0	0	0	0	0			Microcella	0.031	0.034	0.031	0.033	0.038	0.028	0.033	0.036
Ganoderma	0.006	0.007	0.006	0.006	0.006	0.005	0.006	0.006			Fishburnevirus	0	0	0	0	0	0	0	0
Thermus	0.069	0.063	0.064	0.069	0.059	0.056	0.063	0.059			Herminiimonas	0.004	0.004	0.004	0.005	0.004	0.004	0.003	0.004
Dinoroseobacter	0.018	0.02	0.019	0.018	0.019	0.019	0.02	0.02			Percavirus	0	0	0	0	0	0	0	0
Mustela	0.01	0.012	0.012	0.01	0.012	0.011	0.011	0.01			Myroides	0.006	0.006	0.006	0.005	0.008	0.008	0.006	0.006
Acidihalobacter	0.042	0.043	0.045	0.047	0.039	0.036	0.037	0.037			Gallibacterium	0.001	0.001	0.001	0.001	0.001	0.001	0	0
Megasphaera	0.011	0.012	0.013	0.012	0.011	0.011	0.01	0.011			Paracholeplasma	0	0	0	0	0	0	0	0
Obolenskvirus	0	0	0	0	0	0	0	0			Methanobacterium	0.002	0.001	0.002	0.002	0.001	0.002	0.001	0.001
Mnemiopsis	0	0	0	0	0	0	0	0			Dictyostelium	0.007	0.003	0.007	0.003	0.005	0.004	0.002	0.003
Chloroparvula	0	0	0	0	0	0	0	0			Chelatococcus	0.097	0.09	0.097	0.089	0.101	0.112	0.099	0.092
Betabaculovirus	0	0.001	0.001	0.001	0.001	0	0.001	0.001			Allosphingosinicella	0.262	0.294	0.262	0.295	0.486	0.433	0.517	0.543
Trichomonas	0.006	0.007	0.007	0.006	0.007	0.008	0.007	0.007			Oleiharenicola	0.053	0.047	0.053	0.05	0.051	0.056	0.04	0.049
Petromyzon	0	0.001	0.001	0.001	0.001	0.001	0.001	0.001			Aurunvirus	0	0	0	0	0	0	0	0
Prunus	0.042	0.048	0.054	0.04	0.045	0.048	0.047	0.046			Candidatus Nitrosocosmicus	0.213	0.248	0.213	0.431	0.288	0.209	0.222	0.325
Peptoniphilus	0.003	0.003	0.004	0.003	0.003	0.003	0.003	0.003			Gardnerella	0.001	0.001	0.001	0.001	0.001	0.001	0.001	0.001
Yamagishiella	0	0.001	0	0	0	0	0	0			Lactococcus	0.04	0.047	0.04	0.053	0.037	0.016	0.011	0.015
Porphyridium	0	0	0	0	0	0	0	0			Achromobacter	0.389	0.36	0.389	0.375	0.29	0.329	0.272	0.293
Tripsacum	0	0	0	0	0	0	0	0			Baekduia	0.613	0.69	0.613	0.605	0.432	0.395	0.578	0.476
Bruynoghevirus	0	0	0	0	0	0	0	0			Thermodesulfobacterium	0.001	0.001	0.001	0.001	0.001	0.001	0.001	0.001
Microvirus	0	0	0	0	0	0	0	0			Kytococcus	0.021	0.023	0.021	0.021	0.017	0.017	0.021	0.018
Plasmodiophora	0	0	0	0	0	0	0	0			Sourvirus	0	0	0	0	0	0	0	0
Actinidia	0	0	0	0	0	0	0	0			Sulfuriferula	0.028	0.026	0.028	0.028	0.018	0.021	0.016	0.018
Prasinovirus	0.001	0	0.001	0.001	0.001	0.001	0.001	0.001			Porphyromonas	0.012	0.012	0.012	0.012	0.011	0.011	0.011	0.012
Kocuria	0.225	0.192	0.171	0.207	0.247	0.195	0.214	0.249			Myosmarvirus	0	0	0	0	0	0	0	0
Dechloromonas	0.029	0.027	0.028	0.027	0.023	0.024	0.022	0.024			Peptoclostridium	0.001	0.001	0.001	0.001	0.001	0.001	0.001	0.001
Echinochloa	0	0	0	0	0	0	0	0			Anoxybacillus	0.017	0.018	0.017	0.016	0.013	0.015	0.013	0.015
Acetohalobium	0.001	0.001	0.001	0.001	0.001	0.001	0.001	0.001			Malassezia	0.001	0.002	0.001	0.002	0.002	0.002	0.001	0.001
Jenstvirus	0	0	0	0	0	0	0	0			Permianibacter	0.009	0.007	0.009	0.007	0.007	0.007	0.005	0.006
Botrytis	0.009	0.011	0.013	0.01	0.01	0.011	0.01	0.01			Paadamvirus	0	0	0	0	0	0	0	0
Microbulbifer	0.026	0.027	0.03	0.026	0.025	0.025	0.023	0.024			Marinitoga	0.001	0.001	0.001	0.001	0.001	0	0.001	0.001
Drosophila	0.273	0.295	0.314	0.263	0.272	0.279	0.27	0.276			Streptococcus	0.026	0.027	0.026	0.026	0.025	0.027	0.019	0.02
Achnatherum	0	0	0	0	0	0	0	0			Candidatus Fukatsuia	0.001	0.001	0.001	0.001	0.001	0.001	0.001	0.001
Strigomonas	0.002	0.001	0.001	0.001	0.001	0.001	0.001	0.001			Candidatus Mikella	0.001	0.001	0.001	0.001	0.001	0	0	0
Felis	0.008	0.008	0.008	0.007	0.008	0.008	0.008	0.008			Pandoravirus	0.004	0.003	0.004	0.004	0.003	0.003	0.004	0.003
Suricata	0.012	0.014	0.015	0.012	0.013	0.013	0.013	0.013			Tankvirus	0	0	0	0	0	0	0	0
Moorea	0.011	0.011	0.012	0.01	0.012	0.01	0.011	0.01			Geoglobus	0.001	0	0.001	0.001	0	0.001	0	0.001
Myohalovirus	0	0	0	0	0	0	0	0			Richelia	0.002	0.002	0.002	0.001	0.001	0.002	0.002	0.001
Selaginella	0.014	0.014	0.017	0.014	0.015	0.014	0.014	0.015			Crocodylidpoxvirus	0	0	0	0	0	0	0	0
Conogethes	0	0	0	0	0	0	0	0			Cytomegalovirus	0	0	0	0	0	0	0	0
Ctenopharyngodon	0	0.001	0.001	0	0	0	0.001	0.001			Candidatus Hamiltonella	0.001	0.001	0.001	0.001	0.001	0.001	0.001	0.001
Microtus	0.008	0.01	0.01	0.009	0.009	0.009	0.009	0.009			Boudabousia	0.001	0.001	0.001	0.001	0.001	0.001	0.001	0.001
Ensifer	0.12	0.142	0.16	0.156	0.132	0.138	0.123	0.126			Muribaculum	0.005	0.005	0.005	0.004	0.004	0.004	0.003	0.004
Castellaniella	0.033	0.032	0.03	0.034	0.029	0.028	0.025	0.028			Isosphaera	0.023	0.025	0.023	0.024	0.02	0.022	0.021	0.02
Dictyopteris	0	0	0	0	0	0	0	0			Marinomonas	0.01	0.01	0.01	0.007	0.009	0.01	0.006	0.006
Aquimarina	0.006	0.006	0.007	0.005	0.006	0.007	0.007	0.006			Parasphingorhabdus	0.018	0.019	0.018	0.019	0.025	0.024	0.024	0.027
Abidjanvirus	0	0	0	0	0	0	0	0			Sinimarinibacterium	0.012	0.009	0.012	0.009	0.008	0.01	0.007	0.007
Hypsizygus	0	0	0	0	0	0	0	0			Lelliottia	0.008	0.008	0.008	0.007	0.007	0.008	0.006	0.013
Syngnathus	0.058	0.063	0.068	0.054	0.061	0.06	0.06	0.06			Frankia	0.277	0.282	0.277	0.268	0.197	0.205	0.241	0.222
Vequintavirus	0	0	0	0	0	0	0	0			Pedococcus	0.049	0.046	0.049	0.047	0.033	0.035	0.048	0.045
Tigriopus	0	0	0	0	0	0	0	0			Oxalobacter	0.003	0.003	0.003	0.003	0.003	0.003	0.002	0.003
Verrucomicrobium	0.078	0.074	0.079	0.074	0.073	0.077	0.072	0.073			Roseibium	0.038	0.036	0.038	0.035	0.04	0.043	0.033	0.034
Microchaete	0.002	0.002	0.003	0.002	0.003	0.003	0.003	0.002			Mongoliitalea	0.003	0.002	0.003	0.003	0.003	0.003	0.002	0.002
Phaeovirus	0	0	0	0	0	0	0	0			Mycobacterium	1.111	1.043	1.111	1.008	1.133	0.945	0.969	0.95
Neorhizobium	0.092	0.116	0.119	0.107	0.146	0.14	0.135	0.135			Bergeyella	0.001	0.001	0.001	0.001	0.001	0.001	0.001	0.001
Desulfohalobium	0.005	0.005	0.006	0.005	0.005	0.005	0.004	0.005			Acidimicrobium	0.044	0.05	0.044	0.045	0.024	0.027	0.033	0.029
Rhodanobacter	0.051	0.051	0.052	0.056	0.046	0.047	0.043	0.046			Shigella	0.001	0.001	0.001	0.001	0.001	0	0.001	0
Riptortus	0	0.001	0.001	0	0.001	0.001	0.001	0			Methylotenera	0.003	0.003	0.003	0.002	0.002	0.003	0.002	0.002
Alkalitalea	0.002	0.002	0.003	0.002	0.002	0.003	0.002	0.002			Tepidiforma	0.047	0.045	0.047	0.046	0.034	0.037	0.038	0.034
Proboscivirus	0	0	0	0	0	0	0	0			Tateyamaria	0.008	0.007	0.008	0.008	0.007	0.008	0.007	0.007
Monotropa	0	0	0	0	0	0	0	0			Syntrophomonas	0.001	0.001	0.001	0.001	0.001	0.001	0.001	0.001
Chaetomium	0.017	0.018	0.017	0.017	0.018	0.017	0.018	0.018			Ureaplasma	0	0	0	0	0	0	0	0
Vanessa	0.008	0.009	0.009	0.007	0.008	0.009	0.008	0.009			Flammeovirga	0.006	0.005	0.006	0.005	0.007	0.006	0.005	0.006
Manis	0.011	0.012	0.014	0.011	0.012	0.014	0.013	0.012			Muricauda	0.014	0.014	0.014	0.014	0.016	0.018	0.012	0.013
Advenella	0.01	0.011	0.012	0.011	0.009	0.01	0.009	0.01			Hafnia	0.004	0.004	0.004	0.004	0.004	0.004	0.003	0.003
Haematococcus	0	0	0	0	0	0	0	0			Gemmatirosa	0.529	0.862	0.529	0.69	0.456	0.454	0.624	0.612
Uncinocarpus	0.003	0.003	0.003	0.002	0.003	0.003	0.003	0.002			Gimesia	0.107	0.108	0.107	0.107	0.087	0.092	0.075	0.08
Brachyspira	0.003	0.004	0.004	0.003	0.004	0.004	0.004	0.004			Candidatus Cloacimonas	0.003	0.003	0.003	0.003	0.004	0.002	0.003	0.002
Klebsiella	0.064	0.067	0.071	0.066	0.062	0.063	0.063	0.06			Streptosporangium	0.118	0.128	0.118	0.122	0.135	0.087	0.112	0.1
Lygeum	0	0	0	0	0	0	0	0			Tissierella	0.001	0.001	0.001	0.001	0	0.001	0.001	0.001
Ceratina	0.008	0.008	0.009	0.007	0.008	0.008	0.008	0.008			Geoalkalibacter	0.013	0.012	0.013	0.011	0.009	0.011	0.009	0.009
Candidatus Nitrosoglobus	0.001	0.001	0.001	0.001	0.001	0.001	0.001	0.001			Raoultibacter	0.01	0.009	0.01	0.009	0.007	0.007	0.008	0.008
Oedogonium	0	0	0	0	0	0	0	0			Pikeienuella	0.024	0.026	0.024	0.024	0.023	0.025	0.02	0.022
Psychroflexus	0.002	0.001	0.002	0.001	0.002	0.002	0.001	0.002			Marinithermus	0.019	0.021	0.019	0.019	0.013	0.013	0.015	0.014
Halochromatium	0	0	0	0	0	0	0	0			Sonalivirus	0	0	0	0	0	0	0	0
Kaloula	0.001	0.001	0.001	0.001	0.001	0.001	0.001	0.001			Natranaerobius	0.001	0.002	0.001	0.001	0.001	0.001	0.001	0.001
Maylandia	0.001	0.001	0.001	0.001	0.001	0.001	0.001	0.001			Candidatus Phytoplasma	0.001	0.001	0.001	0.002	0.001	0.002	0.001	0.001
Sporobolus	0	0	0	0	0	0	0	0			Edwardsiella	0.017	0.018	0.017	0.017	0.014	0.016	0.014	0.014
Trachelomonas	0	0	0	0	0	0	0	0			Arcobacter	0.002	0.002	0.002	0.002	0.002	0.002	0.001	0.002
Orthonairovirus	0	0	0	0	0	0	0	0			Photobacterium	0.011	0.011	0.011	0.011	0.009	0.011	0.008	0.008
Tokudaia	0.001	0.001	0	0	0.001	0	0	0			Cobetia	0.02	0.018	0.02	0.018	0.015	0.018	0.016	0.015
Jakoba	0	0	0	0	0	0	0	0			Pyramidobacter	0.008	0.01	0.008	0.008	0.007	0.007	0.008	0.008
Ceriodaphnia	0	0	0	0	0	0	0	0			Shapirovirus	0	0.001	0	0	0	0	0	0
Microcebus	0.016	0.017	0.019	0.015	0.017	0.016	0.017	0.016			Dietzia	0.074	0.077	0.074	0.073	0.057	0.056	0.066	0.063
Dimocarpus	0	0	0	0	0	0	0	0			Haloplanus	0.018	0.019	0.018	0.018	0.013	0.015	0.017	0.015
Sphaerochaeta	0.004	0.004	0.005	0.004	0.004	0.004	0.004	0.004			Halorubrum	0.054	0.057	0.054	0.053	0.039	0.042	0.051	0.047
Sarcinofilum	0	0	0	0	0	0	0	0			Emaravirus	0	0	0	0	0	0	0	0
Griffithsia	0	0	0	0	0	0	0	0			Natronococcus	0.006	0.007	0.006	0.006	0.005	0.005	0.006	0.005
Aureimonas	0.079	0.088	0.089	0.085	0.089	0.09	0.087	0.086			Alphabaculovirus	0.001	0.001	0.001	0.001	0.001	0.001	0.001	0.001
Cyclotella	0	0	0	0	0	0	0	0			Brochothrix	0	0	0	0	0.001	0	0	0
Leptonychotes	0.006	0.006	0.006	0.006	0.006	0.006	0.006	0.006			Methylogaea	0.018	0.017	0.018	0.016	0.014	0.015	0.013	0.015
Candidatus Zinderia	0	0	0	0	0	0	0	0			Alkalibacter	0.001	0.002	0.001	0.002	0.001	0.001	0.001	0.001
Pyrobaculum	0.009	0.009	0.008	0.008	0.007	0.007	0.008	0.008			Quatrionicoccus	0.018	0.016	0.018	0.018	0.013	0.015	0.012	0.013
Onthophagus	0.005	0.006	0.007	0.005	0.006	0.006	0.005	0.006			Salmonpoxvirus	0	0	0	0	0	0	0	0
Dactylis	0	0	0	0	0	0	0	0			Aspergillus	0.014	0.013	0.014	0.013	0.014	0.014	0.013	0.013
Immundisolibacter	0.028	0.028	0.029	0.03	0.024	0.023	0.022	0.024			Bosea	0.344	0.319	0.344	0.322	0.422	0.426	0.336	0.335
Salvia	0.001	0.001	0.001	0.002	0.001	0.001	0.001	0.001			Chopinvirus	0	0	0	0	0	0	0	0
Minunavirus	0	0	0	0	0	0	0	0			Rhodomicrobium	0.028	0.027	0.028	0.026	0.027	0.03	0.024	0.025
Schwenckfeldina	0	0	0	0	0	0	0	0			Lentzea	0.141	0.216	0.141	0.181	0.147	0.109	0.396	0.368
Arachis	0.041	0.047	0.054	0.04	0.045	0.047	0.044	0.044			Crocinitomix	0.002	0.002	0.002	0.003	0.003	0.003	0.002	0.002
Wolinella	0.001	0.001	0.001	0.001	0.001	0.001	0.001	0.001			Candidatus Annandia	0	0	0	0	0	0	0	0
Dendronephthya	0.008	0.01	0.01	0.008	0.009	0.009	0.008	0.008			Flagellimonas	0.003	0.003	0.003	0.004	0.004	0.004	0.003	0.004
Micrococcus	0.065	0.057	0.051	0.06	0.058	0.05	0.057	0.059			Tenuifilum	0.002	0.001	0.002	0.002	0.002	0.002	0.002	0.002
Micromonas	0.064	0.062	0.059	0.06	0.056	0.055	0.059	0.055			Betanudivirus	0	0	0	0	0	0	0	0
Ricinus	0.007	0.007	0.008	0.007	0.008	0.007	0.008	0.007			Halobacillus	0.005	0.006	0.005	0.006	0.005	0.005	0.004	0.004
Candidatus Tokpelaia	0.003	0.004	0.004	0.004	0.004	0.004	0.004	0.003			Candidatus Steffania	0	0	0	0	0.001	0	0	0
Cohaesibacter	0.008	0.01	0.011	0.01	0.01	0.011	0.009	0.009			Capnocytophaga	0.018	0.016	0.018	0.018	0.021	0.019	0.015	0.019
Flintibacter	0.004	0.004	0.004	0.004	0.004	0.004	0.004	0.004			Bdellovibrio	0.019	0.018	0.019	0.017	0.019	0.018	0.016	0.019
Raoultella	0.014	0.014	0.015	0.013	0.013	0.012	0.017	0.012			Risjevirus	0	0	0	0	0	0	0	0
Pyricularia	0.041	0.044	0.046	0.039	0.043	0.043	0.042	0.042			Halopenitus	0.006	0.006	0.006	0.006	0.004	0.005	0.006	0.005
Globicephala	0.003	0.004	0.004	0.003	0.003	0.003	0.003	0.003			Thiodictyon	0.033	0.033	0.033	0.034	0.022	0.027	0.027	0.028
Paeniglutamicibacter	0	0	0	0	0	0	0	0			Candidatus Schneideria	0	0	0	0	0	0	0	0
Orbivirus	0.001	0.001	0.001	0.001	0.001	0.001	0.001	0.001			Emdodecavirus	0	0	0	0	0	0	0	0
Cervus	0	0	0	0	0	0	0	0			Liebevirus	0	0	0	0	0	0	0	0
Candidatus Methanomethylophilus	0.001	0.002	0.001	0.001	0.001	0.001	0.001	0.001			Pandoraea	0.219	0.2	0.219	0.215	0.151	0.179	0.154	0.161
Alligator	0.019	0.02	0.021	0.018	0.019	0.02	0.019	0.02			Oricola	0.022	0.024	0.022	0.023	0.026	0.029	0.022	0.022
Rippkaea	0.002	0.002	0.003	0.002	0.002	0.002	0.002	0.002			Lawsonia	0.001	0.001	0.001	0.001	0.001	0.001	0.001	0.001
Centruroides	0.008	0.009	0.01	0.007	0.01	0.01	0.009	0.009			Cellvibrio	0.014	0.013	0.014	0.015	0.013	0.015	0.01	0.012
Argiope	0	0	0	0	0	0	0	0			Candidatus Viadribacter	0.025	0.021	0.025	0.017	0.038	0.031	0.012	0.015
Lotus	0.011	0.014	0.016	0.01	0.013	0.014	0.012	0.012			Caulimovirus	0	0	0	0	0	0	0	0
Platynereis	0	0	0	0	0	0	0	0			Candidatus Midichloria	0	0	0	0	0	0.001	0	0
Gramella	0.015	0.014	0.016	0.011	0.015	0.016	0.015	0.014			Parasaccharibacter	0.003	0.003	0.003	0.003	0.003	0.003	0.002	0.003
Pasteurella	0.002	0.002	0.003	0.002	0.003	0.002	0.002	0.003			Geobacter	0.128	0.132	0.128	0.123	0.09	0.106	0.104	0.105
Youhaiella	0.009	0.01	0.01	0.01	0.012	0.013	0.012	0.012			Bellamyvirus	0	0	0	0	0	0	0	0
Monoraphidium	0.032	0.031	0.029	0.029	0.027	0.027	0.029	0.029			Erythrobacter	0.291	0.316	0.291	0.333	0.442	0.438	0.478	0.475
Rheum	0	0	0	0	0	0	0	0			Wenyingzhuangia	0.001	0.001	0.001	0.001	0.001	0.001	0.001	0.001
Eunotia	0	0	0	0	0	0	0	0			Candidatus Endolissoclinum	0.001	0.001	0.001	0.001	0.001	0.001	0.001	0.001
Dryopteris	0	0	0	0	0	0	0	0			Thermostichus	0.001	0.001	0.001	0.001	0.001	0.001	0.001	0.001
Peltodytes	0	0	0	0	0	0	0	0			Pelobacter	0.014	0.015	0.014	0.015	0.011	0.014	0.012	0.013
Pedobacter	0.046	0.045	0.058	0.04	0.055	0.069	0.062	0.052			Sedimenticola	0.006	0.006	0.006	0.006	0.005	0.006	0.005	0.005
Gloeotilopsis	0	0	0	0	0	0	0	0			Pseudodesulfovibrio	0.086	0.087	0.086	0.082	0.064	0.075	0.073	0.073
Brachybacterium	0.205	0.187	0.169	0.196	0.186	0.165	0.184	0.192			Caballeronia	0.199	0.2	0.199	0.193	0.153	0.171	0.146	0.16
Cladosporium	0	0	0	0	0	0	0	0			Debaryomyces	0.001	0.001	0.001	0	0.001	0.001	0	0.001
Heliconius	0.001	0.001	0.001	0.001	0.001	0.001	0.001	0.001			Latilactobacillus	0.002	0.002	0.002	0.002	0.002	0.002	0.002	0.001
Leptospirillum	0.006	0.008	0.008	0.008	0.006	0.006	0.006	0.006			Candidatus Nitrosotenuis	0.005	0.005	0.005	0.004	0.001	0.004	0.001	0.001
Candidatus Westeberhardia	0	0	0	0	0	0	0	0			Methylobacter	0.002	0.002	0.002	0.002	0.002	0.002	0.001	0.001
Ginglymostoma	0	0	0	0	0	0	0	0			Roseimaritima	0.041	0.041	0.041	0.041	0.034	0.034	0.028	0.029
Varroa	0.012	0.013	0.014	0.012	0.013	0.014	0.012	0.013			Candidatus Hoaglandella	0	0	0	0	0	0	0	0
Psychrobacillus	0.002	0.003	0.003	0.002	0.002	0.002	0.002	0.003			Rhizobium	0.868	0.813	0.868	0.801	1.112	1.048	0.826	0.826
Martelella	0.071	0.08	0.085	0.081	0.076	0.082	0.074	0.076			Gilsonvirus	0	0	0	0	0	0	0	0
Dicentrarchus	0.005	0.006	0.007	0.006	0.007	0.006	0.006	0.006			Intestinimonas	0.005	0.006	0.005	0.005	0.004	0.005	0.006	0.005
Geosporobacter	0.001	0.002	0.002	0.001	0.001	0.001	0.001	0.001			Dismasvirus	0	0	0	0	0	0	0	0
Osmanthus	0	0	0	0	0	0	0	0			Fulvivirga	0.016	0.012	0.016	0.013	0.018	0.016	0.013	0.013
Drilonius	0	0	0	0	0	0	0	0			Dysgonomonas	0.002	0.002	0.002	0.002	0.002	0.002	0.002	0.002
Morella	0	0	0	0	0	0	0	0			Fletchervirus	0	0	0	0	0	0	0	0
Kockovaella	0.003	0.003	0.004	0.003	0.003	0.004	0.003	0.003			Denitrobacterium	0.005	0.005	0.005	0.005	0.004	0.004	0.004	0.004
Rathayibacter	0.105	0.097	0.09	0.106	0.108	0.094	0.106	0.108			Gordonia	0.349	0.343	0.349	0.339	0.278	0.285	0.314	0.3
Phaenosperma	0	0	0	0	0	0	0	0			Candidatus Moranella	0.001	0.001	0.001	0	0	0	0	0
Yoonia	0.008	0.009	0.009	0.009	0.008	0.01	0.008	0.009			Pseudopedobacter	0.004	0.003	0.004	0.004	0.005	0.004	0.003	0.003
Croceibacter	0.001	0.001	0.001	0.001	0.001	0.002	0.002	0.001			Trueperella	0.02	0.019	0.02	0.02	0.014	0.016	0.015	0.017
Demosthenesvirus	0	0	0	0	0	0	0	0			Stompelvirus	0	0	0	0	0	0	0	0
Variibacter	0.067	0.096	0.113	0.086	0.091	0.096	0.082	0.082			Turneriella	0.006	0.006	0.006	0.005	0.004	0.005	0.004	0.004
Noviherbaspirillum	0.04	0.036	0.037	0.038	0.033	0.032	0.029	0.034			Actinotalea	0.031	0.032	0.031	0.033	0.026	0.024	0.033	0.03
Melanoplus	0	0	0	0	0	0	0	0			Endozoicomonas	0.002	0.002	0.002	0.002	0.001	0.002	0.001	0.001
Desulfoglaeba	0.012	0.013	0.015	0.013	0.011	0.01	0.01	0.011			Paradevosia	0.033	0.03	0.033	0.034	0.061	0.049	0.049	0.047
Ceratiomyxa	0	0	0	0	0	0	0	0			Britbratvirus	0	0	0	0	0	0	0	0
Mamastrovirus	0	0	0	0	0	0	0	0			Fannyhessea	0.001	0.001	0.001	0	0.001	0.001	0.001	0.001
Methanothrix	0.009	0.008	0.008	0.008	0.007	0.006	0.007	0.006			Enterovibrio	0	0	0	0	0	0	0	0
Trachinotus	0	0	0	0	0	0	0	0			Devosia	0.315	0.28	0.315	0.349	0.765	0.529	0.596	0.531
Desulfocurvibacter	0.019	0.017	0.017	0.019	0.016	0.016	0.015	0.016			Hydrogenibacillus	0.02	0.022	0.02	0.019	0.014	0.014	0.018	0.016
Paphiopedilum	0	0	0	0	0	0	0	0			Omegavirus	0	0	0	0	0	0	0	0
Deferribacter	0.001	0.001	0.002	0.001	0.001	0.001	0.001	0.001			Glutamicibacter	0.038	0.041	0.038	0.04	0.037	0.032	0.034	0.032
Methanohalobium	0.001	0	0.001	0	0	0	0	0.001			Devriesea	0.004	0.004	0.004	0.004	0.003	0.004	0.003	0.003
Aporcella	0	0	0	0	0	0	0	0			Stella	0.08	0.078	0.08	0.074	0.071	0.091	0.062	0.064
Mimivirus	0.001	0.001	0.001	0.001	0.001	0.001	0.001	0.001			Thiohalobacter	0.027	0.025	0.027	0.023	0.018	0.02	0.018	0.019
Eucommia	0	0	0	0	0	0	0	0			Godonkavirus	0	0	0	0	0	0	0	0
Filomicrobium	0.011	0.014	0.015	0.015	0.013	0.013	0.011	0.011			Celeribacter	0.034	0.034	0.034	0.033	0.033	0.035	0.033	0.032
Phlebotomus	0	0	0	0	0	0	0	0			Siansivirga	0.001	0.001	0.001	0.001	0.001	0.002	0.001	0.001
Candidatus Solibacter	0.081	0.104	0.117	0.099	0.093	0.092	0.085	0.087			Desulfosarcina	0.041	0.041	0.041	0.04	0.032	0.034	0.03	0.032
Puccinia	0.005	0.005	0.006	0.004	0.005	0.004	0.005	0.005			Kangiella	0.004	0.004	0.004	0.004	0.004	0.003	0.003	0.004
Nanorana	0.008	0.008	0.009	0.007	0.007	0.007	0.007	0.007			Riemerella	0.001	0.001	0.001	0.002	0.002	0.002	0.002	0.002
Licmophora	0	0	0	0	0	0	0	0			Rhodothermus	0.051	0.057	0.051	0.053	0.039	0.044	0.044	0.045
Hevea	0.009	0.01	0.011	0.009	0.01	0.01	0.009	0.01			Candidatus Amoebophilus	0.001	0.001	0.001	0.001	0.002	0.002	0.001	0.001
Laroyevirus	0	0	0	0	0	0.001	0	0			Anaerolinea	0.013	0.013	0.013	0.01	0.008	0.011	0.009	0.009
Sibbaldianthe	0	0	0	0	0	0	0	0			Sphaerotilus	0.047	0.043	0.047	0.052	0.033	0.042	0.037	0.042
Varicellovirus	0.002	0.002	0.002	0.002	0.002	0.002	0.002	0.002			Gottfriedia	0.001	0	0.001	0	0.001	0	0	0
Euperipatoides	0	0	0	0	0	0	0	0			Brevundimonas	0.313	0.323	0.313	0.324	0.613	0.485	0.484	0.477
Halodesulfurarchaeum	0.005	0.004	0.004	0.004	0.004	0.004	0.004	0.004			Francisella	0.005	0.004	0.005	0.005	0.005	0.005	0.004	0.004
Epichloe	0.009	0.011	0.011	0.009	0.01	0.01	0.011	0.01			Pirellulimonas	0.08	0.087	0.08	0.079	0.071	0.071	0.064	0.063
Artemia	0	0	0	0	0	0	0	0			Bernardetia	0.003	0.002	0.003	0.002	0.003	0.003	0.003	0.002
Megamonas	0.001	0.001	0.001	0.001	0.001	0.001	0.001	0.001			Bombilactobacillus	0	0	0	0	0	0	0	0
Pfiesteria	0	0	0	0	0	0	0	0			Betaretrovirus	0	0	0	0	0	0	0	0
Xanthobacter	0.05	0.056	0.06	0.053	0.056	0.058	0.056	0.055			Candidatus Sulfidibacterium	0.003	0.003	0.003	0.003	0.003	0.003	0.002	0.003
Triatoma	0	0	0	0	0	0	0	0			Eikenella	0.007	0.006	0.007	0.006	0.005	0.005	0.004	0.004
Glaciimonas	0	0	0	0	0	0	0	0			Renibacterium	0.002	0.003	0.002	0.002	0.002	0.001	0.002	0.002
Iflavirus	0	0	0	0	0	0	0	0			Croceibacterium	0.015	0.016	0.015	0.018	0.027	0.029	0.027	0.025
Microvirga	0.403	0.441	0.415	0.287	0.7	0.578	0.703	0.694			Mameliella	0.013	0.013	0.013	0.013	0.013	0.014	0.012	0.013
Cajanus	0.01	0.011	0.012	0.01	0.011	0.011	0.011	0.01			Monoglobus	0.001	0.001	0.001	0.001	0.001	0.001	0.001	0.001
Dichomitus	0.01	0.01	0.011	0.009	0.009	0.009	0.01	0.01			Higashivirus	0	0	0	0	0	0	0	0
Perca	0.008	0.008	0.009	0.007	0.008	0.009	0.008	0.009			Tinduovirus	0	0	0	0	0	0	0	0
Castor	0.009	0.01	0.011	0.009	0.01	0.01	0.01	0.01			Candidatus Koribacter	0.056	0.061	0.056	0.05	0.04	0.05	0.047	0.054
Mariniflexile	0.002	0.002	0.003	0.002	0.003	0.003	0.003	0.002			Neurospora	0.006	0.006	0.006	0.006	0.012	0.006	0.01	0.01
Tequintavirus	0	0	0	0	0	0	0	0			Candidatus Sulcia	0.001	0.001	0.001	0.001	0.001	0.002	0.001	0.001
Orthopoxvirus	0	0	0	0	0	0	0	0			Agmunavirus	0	0	0	0	0	0	0	0
Fusobacterium	0.009	0.01	0.011	0.009	0.01	0.011	0.01	0.01			Nitrosopumilus	0.024	0.022	0.024	0.021	0.005	0.02	0.005	0.005
Phaeoacremonium	0.005	0.006	0.005	0.005	0.006	0.005	0.006	0.005			Ralstonia	0.217	0.197	0.217	0.207	0.157	0.18	0.151	0.162
Candidatus Phycorickettsia	0	0.001	0.001	0.001	0.001	0	0	0			Marmoricola	0.065	0.055	0.065	0.068	0.054	0.054	0.076	0.067
Thecamonas	0.031	0.031	0.029	0.029	0.028	0.027	0.028	0.028			Taipeivirus	0	0	0	0	0	0	0	0
Scalptia	0	0	0	0	0	0	0	0			Ornithinimicrobium	0.122	0.132	0.122	0.123	0.118	0.094	0.114	0.107
Chara	0	0	0	0	0	0	0	0			Jannaschia	0.007	0.008	0.007	0.008	0.007	0.008	0.007	0.007
Parageobacillus	0.002	0.003	0.003	0.003	0.003	0.003	0.002	0.002			Marinobacterium	0.018	0.015	0.018	0.015	0.013	0.014	0.011	0.012
Amycolatopsis	0.762	0.73	0.63	0.718	0.695	0.615	0.738	0.694			Octadecabacter	0.014	0.016	0.014	0.014	0.013	0.016	0.013	0.012
Gibbsiella	0.006	0.007	0.007	0.007	0.006	0.005	0.005	0.006			Schleiferilactobacillus	0.002	0.003	0.002	0.003	0.002	0.002	0.002	0.002
Metapneumovirus	0	0	0	0	0	0	0	0			Parasynechococcus	0.003	0.003	0.003	0.003	0.002	0.002	0.002	0.002
Batrachovirus	0	0	0	0	0	0	0	0			Sphingobium	0.69	0.728	0.69	0.758	1.105	1.074	1.133	1.194
Haloterrigena	0.026	0.027	0.024	0.027	0.023	0.021	0.023	0.024			Yokenella	0.002	0.002	0.002	0.002	0.002	0.002	0.001	0.002
Asteriusvirus	0	0	0	0	0	0	0	0			Leuconostoc	0.003	0.004	0.003	0.003	0.003	0.003	0.002	0.002
Wickerhamomyces	0.004	0.004	0.004	0.003	0.003	0.004	0.004	0.004			Andrewvirus	0	0	0	0	0	0	0	0
Desulfotalea	0.002	0.002	0.002	0.002	0.002	0.002	0.002	0.002			Nanchangia	0.009	0.01	0.009	0.008	0.007	0.008	0.008	0.008
Pluralibacter	0.017	0.018	0.017	0.018	0.017	0.017	0.016	0.018			Salinibacter	0.033	0.036	0.033	0.034	0.026	0.028	0.033	0.03
Valeriana	0	0	0	0	0	0	0	0			Ereboglobus	0.04	0.036	0.04	0.036	0.032	0.039	0.03	0.035
Methylocystis	0.075	0.088	0.091	0.086	0.083	0.086	0.08	0.078			Salinivibrio	0.003	0.003	0.003	0.003	0.003	0.003	0.002	0.002
Cyrtodactylus	0	0	0	0	0	0	0	0			Subtercola	0.025	0.023	0.025	0.024	0.027	0.021	0.023	0.025
Kolesnikvirus	0	0	0	0	0	0	0	0			Bracovirus	0	0	0	0	0	0	0	0
Marafivirus	0	0	0	0	0	0	0	0			Coraliomargarita	0.005	0.005	0.005	0.005	0.004	0.005	0.004	0.004
Mudcatvirus	0	0	0	0	0	0	0	0			Cuniculiplasma	0.001	0	0.001	0.001	0	0	0	0
Chthonomonas	0.006	0.006	0.007	0.007	0.005	0.006	0.006	0.006			Bizionia	0.001	0.001	0.001	0.001	0.001	0.002	0.001	0.002
Sodalis	0.012	0.013	0.013	0.013	0.012	0.011	0.011	0.011			Candidatus Cardinium	0.001	0.002	0.001	0.002	0.001	0.002	0.002	0.001
Geodia	0	0	0	0	0	0	0	0			Labrys	0.039	0.038	0.039	0.038	0.043	0.049	0.035	0.036
Lytechinus	0	0	0	0	0	0	0	0			Methanocaldococcus	0.001	0.001	0.001	0.001	0.001	0.001	0	0
Ornithobacterium	0.002	0.002	0.002	0.002	0.002	0.002	0.002	0.002			Bronvirus	0	0	0	0	0	0	0	0
Psilocybe	0	0	0	0	0	0	0	0			Candidatus Cyclonatronum	0.006	0.006	0.006	0.006	0.005	0.006	0.004	0.005
Solenopsis	0.007	0.008	0.009	0.007	0.007	0.008	0.007	0.008			Psychroserpens	0	0	0	0.001	0.001	0.001	0	0
Lobelia	0	0	0	0	0	0	0	0			Congregibacter	0.005	0.005	0.005	0.005	0.004	0.004	0.004	0.004
Arabis	0.033	0.041	0.045	0.032	0.036	0.038	0.036	0.036			Goodmanvirus	0	0	0	0	0	0	0	0
Saccharomonospora	0.217	0.205	0.187	0.202	0.194	0.172	0.2	0.197			Scandinavium	0.002	0.002	0.002	0.002	0.002	0.002	0.002	0.002
Mesotoga	0.003	0.003	0.003	0.003	0.003	0.003	0.003	0.002			Brevibacterium	0.17	0.178	0.17	0.167	0.137	0.134	0.152	0.145
Sporosarcina	0.008	0.01	0.011	0.008	0.008	0.008	0.008	0.007			Pseudescherichia	0.002	0.002	0.002	0.002	0.002	0.002	0.002	0.002
Ceratocystis	0	0	0	0	0	0	0	0			Parvibaculum	0.027	0.026	0.027	0.024	0.03	0.034	0.023	0.025
Lorryia	0	0	0	0	0	0	0	0			Ferrigenium	0.026	0.024	0.026	0.024	0.016	0.017	0.015	0.016
Nipponia	0.002	0.003	0.003	0.002	0.002	0.003	0.003	0.003			Saclayvirus	0	0	0	0	0	0	0	0
Methylocapsa	0	0	0.001	0.001	0	0.001	0	0			Aerococcus	0.003	0.003	0.003	0.003	0.003	0.003	0.002	0.002
Alicorhagia	0	0	0	0	0	0	0	0			Steinhofvirus	0	0	0	0	0	0	0	0
Auricoccus	0.001	0	0.001	0	0	0.001	0.001	0			Cytobacillus	0.005	0.004	0.005	0.005	0.006	0.004	0.003	0.003
Pseudomuriella	0	0	0	0	0	0	0	0			Poriferisphaera	0.005	0.006	0.005	0.006	0.005	0.006	0.005	0.005
Candidatus Nitrosomarinus	0.001	0.001	0.002	0.001	0.001	0.001	0.001	0.001			Euzebyella	0.002	0.002	0.002	0.002	0.003	0.002	0.002	0.002
Daldinia	0	0	0	0	0	0	0	0			Pseudonocardia	0.586	0.588	0.586	0.548	0.495	0.508	0.642	0.535
Polytomella	0	0	0	0	0	0	0	0			Neferthenavirus	0	0	0	0	0	0	0	0
Dehalobacter	0.002	0.002	0.003	0.003	0.002	0.002	0.002	0.002			Nibribacter	0.004	0.005	0.004	0.006	0.006	0.004	0.005	0.004
Sterkiella	0.001	0.001	0.002	0.001	0.002	0.003	0.002	0.003			Ryyoungvirus	0	0	0	0	0	0	0	0
Roseibacterium	0.014	0.016	0.015	0.014	0.015	0.016	0.015	0.014			Breoghania	0.039	0.036	0.039	0.035	0.039	0.044	0.033	0.033
Limulus	0.012	0.013	0.014	0.01	0.012	0.013	0.011	0.012			Neomicrococcus	0.004	0.003	0.004	0.004	0.003	0.003	0.003	0.003
Microcella	0.022	0.019	0.019	0.022	0.023	0.02	0.022	0.022			Candidatus Babela	0.002	0.002	0.002	0.002	0.001	0.001	0.001	0.001
Fishburnevirus	0	0	0	0	0	0	0	0			Aliarcobacter	0.002	0.002	0.002	0.002	0.003	0.002	0.001	0.002
Herminiimonas	0.013	0.013	0.013	0.013	0.011	0.012	0.01	0.01			Derbicusvirus	0	0	0	0	0	0	0	0
Lentinula	0	0	0	0	0	0	0	0			Ehrlichia	0.002	0.001	0.002	0.002	0.002	0.002	0.001	0.002
Hypochaeris	0	0	0	0	0	0	0	0			Neptunomonas	0.002	0.002	0.002	0.002	0.003	0.003	0.002	0.002
Chorispora	0	0	0	0	0	0	0	0			Phascolarctobacterium	0.003	0.003	0.003	0.002	0.002	0.002	0.002	0.002
Euglena	0.001	0.001	0.001	0.001	0.001	0.001	0.001	0.001			Conexivisphaera	0.001	0.001	0.001	0.001	0.001	0	0.001	0.001
Sphagnum	0	0	0	0.001	0	0	0	0			Acidovorax	0.33	0.311	0.33	0.38	0.284	0.319	0.311	0.351
Percavirus	0	0	0	0	0	0	0	0			Endomicrobium	0.004	0.004	0.004	0.004	0.003	0.004	0.003	0.005
Myroides	0.004	0.004	0.005	0.004	0.004	0.005	0.005	0.004			Berlinvirus	0	0	0	0	0	0	0	0
Lemna	0	0	0	0	0	0	0	0			Tistrella	0.037	0.035	0.037	0.034	0.034	0.04	0.032	0.033
Moineauvirus	0	0	0	0	0	0	0	0			Rerduovirus	0	0	0	0	0	0	0	0
Helictotrichon	0	0	0	0	0	0	0	0			Tetrasphaera	0.038	0.037	0.038	0.039	0.026	0.028	0.036	0.035
Gallibacterium	0.001	0.001	0.001	0.001	0.001	0.001	0.001	0.001			Aquisphaera	0.152	0.174	0.152	0.157	0.128	0.146	0.179	0.165
Saccoglossus	0.007	0.007	0.008	0.006	0.007	0.007	0.007	0.007			Mycoavidus	0.007	0.005	0.007	0.005	0.004	0.006	0.004	0.004
Hypocrella	0.002	0.003	0.002	0.002	0.003	0.002	0.002	0.002			Haloprofundus	0.019	0.02	0.019	0.018	0.015	0.015	0.019	0.019
Methanobacterium	0.004	0.005	0.005	0.004	0.004	0.004	0.004	0.004			Talaromyces	0.004	0.003	0.004	0.003	0.004	0.004	0.002	0.003
Portunus	0	0	0	0	0	0	0	0			Velarivirus	0	0	0	0	0	0	0	0
Oscarella	0	0	0	0	0	0	0	0			Thalassospira	0.019	0.021	0.019	0.02	0.022	0.026	0.016	0.018
Dictyostelium	0.007	0.008	0.008	0.006	0.007	0.009	0.007	0.007			Thauera	0.193	0.172	0.193	0.18	0.119	0.138	0.119	0.126
Chelatococcus	0.128	0.137	0.14	0.128	0.149	0.147	0.148	0.148			Kaistella	0.014	0.013	0.014	0.013	0.017	0.016	0.013	0.014
Baudoinia	0.005	0.005	0.006	0.005	0.005	0.005	0.005	0.006			Swingsia	0.003	0.003	0.003	0.003	0.003	0.003	0.002	0.003
Aster	0	0	0	0	0	0	0	0			Pseudoprevotella	0.001	0.001	0.001	0.002	0.002	0.002	0.001	0.001
Fejervarya	0	0	0	0	0	0	0	0			Pseudooceanicola	0.008	0.008	0.008	0.009	0.007	0.009	0.008	0.008
Pediastrum	0	0	0	0	0	0	0	0			Pontibacter	0.047	0.051	0.047	0.052	0.076	0.051	0.05	0.053
Eptesicus	0.01	0.01	0.011	0.01	0.01	0.01	0.01	0.01			Dongshaea	0.003	0.003	0.003	0.002	0.002	0.002	0.003	0.003
Actinocorallia	0	0	0	0	0	0	0	0			Haloarcula	0.017	0.016	0.017	0.015	0.012	0.013	0.014	0.013
Citrus	0.009	0.01	0.011	0.009	0.011	0.01	0.01	0.01			Bacteriovorax	0.002	0.002	0.002	0.002	0.002	0.002	0.002	0.002
Chrysochloris	0.006	0.007	0.007	0.006	0.006	0.006	0.006	0.006			Candidatus Symbiobacter	0.01	0.009	0.01	0.01	0.007	0.008	0.007	0.008
Candidatus Nitrosocosmicus	0.335	0.175	0.132	0.165	0.519	0.427	0.371	0.34			Brettanomyces	0.002	0.002	0.002	0.002	0.002	0.002	0.001	0.002
Gardnerella	0.002	0.001	0.002	0.002	0.001	0.001	0.001	0.001			Cryptosporidium	0.001	0.001	0.001	0.001	0.002	0.001	0.001	0.001
Najas	0	0	0	0	0	0	0	0			Halalkaliarchaeum	0.004	0.004	0.004	0.003	0.002	0.003	0.003	0.003
Hydrostachys	0	0	0	0	0	0	0	0			Quwivirus	0	0	0	0	0	0	0	0
Harpegnathos	0.009	0.01	0.011	0.009	0.01	0.009	0.009	0.01			Leptolyngbya	0.168	0.191	0.168	0.146	0.187	0.171	0.141	0.178
Lactococcus	0.031	0.023	0.031	0.022	0.02	0.01	0.038	0.011			Anaerotruncus	0.005	0.004	0.005	0.005	0.003	0.004	0.004	0.004
Achromobacter	0.402	0.394	0.383	0.415	0.346	0.346	0.325	0.349			Mycolicibacillus	0.015	0.014	0.015	0.014	0.013	0.013	0.014	0.012
Oryza	0.153	0.17	0.174	0.163	0.16	0.188	0.175	0.173			Ruminococcus	0.005	0.004	0.005	0.004	0.004	0.004	0.003	0.003
Baekduia	0.697	0.616	0.555	0.652	0.643	0.546	0.644	0.663			Limosilactobacillus	0.007	0.007	0.007	0.007	0.006	0.006	0.005	0.006
Pyramimonas	0	0	0	0	0	0	0	0			Plesiomonas	0.004	0.004	0.004	0.003	0.003	0.003	0.002	0.003
Thermodesulfobacterium	0.002	0.002	0.002	0.002	0.002	0.001	0.001	0.001			Majavirus	0	0	0	0	0	0	0	0
Durio	0.011	0.012	0.012	0.01	0.011	0.011	0.011	0.011			Petrimonas	0.003	0.003	0.003	0.003	0.003	0.003	0.002	0.002
Byssovorax	0.001	0.002	0.002	0.001	0.002	0.001	0.002	0.002			Tigunavirus	0	0	0	0	0	0	0	0
Punctularia	0.01	0.011	0.011	0.01	0.01	0.009	0.009	0.009			Mumia	0.043	0.043	0.043	0.041	0.036	0.035	0.041	0.046
Erpetoichthys	0.024	0.027	0.029	0.023	0.026	0.026	0.026	0.025			Kibdelosporangium	0.082	0.075	0.082	0.059	0.064	0.059	0.082	0.054
Kytococcus	0.027	0.023	0.02	0.025	0.024	0.021	0.024	0.025			Tortellinivirus	0	0	0	0	0	0	0	0
Pertusaria	0	0	0	0	0	0	0	0			Betterkatzvirus	0	0	0	0	0	0	0	0
Tolypocladium	0	0	0	0	0	0	0	0			Oleiphilus	0.002	0.002	0.002	0.002	0.002	0.002	0.001	0.002
Sourvirus	0.001	0	0	0.001	0	0	0.001	0.001			Acetomicrobium	0.002	0.001	0.002	0.002	0.001	0.001	0.001	0.001
Sulfuriferula	0.008	0.008	0.008	0.008	0.006	0.007	0.006	0.007			Paenarthrobacter	0.032	0.035	0.032	0.035	0.04	0.03	0.036	0.053
Porphyromonas	0.007	0.007	0.008	0.006	0.007	0.007	0.006	0.007			Leptotrichia	0.004	0.003	0.004	0.003	0.004	0.003	0.003	0.002
Peptoclostridium	0.001	0.001	0.002	0.001	0.001	0.001	0.001	0.001			Popoffvirus	0	0	0	0	0	0	0	0
Anoxybacillus	0.005	0.006	0.007	0.005	0.005	0.006	0.005	0.005			Paraburkholderia	0.69	0.653	0.69	0.664	0.513	0.589	0.495	0.544
Phyllostomus	0.011	0.011	0.012	0.01	0.011	0.01	0.011	0.011			Aquirufa	0.006	0.005	0.006	0.005	0.006	0.006	0.005	0.005
Periplaneta	0	0	0	0	0	0	0	0			Legionella	0.028	0.026	0.028	0.027	0.031	0.033	0.023	0.021
Malassezia	0.016	0.017	0.018	0.016	0.016	0.016	0.016	0.016			Brasilonema	0.004	0.004	0.004	0.003	0.003	0.003	0.003	0.003
Anthonomus	0	0	0	0	0	0	0	0			Eggerthella	0.032	0.033	0.032	0.031	0.022	0.026	0.028	0.028
Candidatus Evansia	0	0	0	0	0	0	0	0			Brucella	0.057	0.055	0.057	0.052	0.067	0.073	0.048	0.052
Diachasma	0.006	0.007	0.007	0.006	0.007	0.007	0.006	0.006			Conchiformibius	0.002	0.001	0.002	0.002	0.002	0.001	0.001	0.001
Litorilinea	0	0	0	0	0	0	0	0			Tetragenococcus	0.001	0.001	0.001	0.001	0.001	0.001	0.001	0.001
Heterobasidion	0.01	0.01	0.01	0.009	0.01	0.01	0.01	0.01			Histophilus	0	0.001	0	0.001	0.001	0.001	0	0
Tuber	0.002	0.003	0.003	0.002	0.003	0.003	0.003	0.003			Palaeococcus	0	0	0	0	0	0	0	0
Sphaeroforma	0.004	0.005	0.005	0.004	0.005	0.005	0.005	0.004			Pepyhexavirus	0	0	0	0	0	0	0	0
Pleurochrysis	0	0	0	0	0	0	0	0			Anaerobutyricum	0.001	0.001	0.001	0.001	0.001	0.001	0.001	0.001
Eulemur	0	0	0	0	0	0	0	0			Nitratiruptor	0.004	0.003	0.004	0.002	0.002	0.003	0.002	0.002
Marinitoga	0.001	0.001	0.001	0.001	0.001	0.001	0.001	0.001			Pontivivens	0.021	0.024	0.021	0.021	0.022	0.023	0.022	0.021
Streptococcus	0.038	0.043	0.048	0.039	0.041	0.044	0.042	0.042			Acetivibrio	0.003	0.003	0.003	0.002	0.002	0.002	0.002	0.002
Rhodymenia	0	0	0	0	0	0	0	0			Brigitvirus	0	0	0	0	0	0	0	0
Dactylellina	0	0	0	0	0	0	0	0			Geitlerinema	0.009	0.01	0.009	0.009	0.008	0.008	0.009	0.009
Heliobacterium	0.01	0.01	0.01	0.01	0.009	0.009	0.009	0.009			Melittangium	0.055	0.055	0.055	0.053	0.042	0.046	0.055	0.053
Blastocystis	0.005	0.005	0.006	0.005	0.005	0.005	0.005	0.005			Candidatus Minimicrobia	0	0	0	0	0	0	0	0
Xiphophorus	0.015	0.016	0.017	0.014	0.016	0.016	0.017	0.016			Dermacoccus	0.039	0.041	0.039	0.038	0.03	0.031	0.038	0.036
Ceratitis	0.006	0.01	0.009	0.006	0.007	0.007	0.008	0.007			Magnetospira	0.01	0.009	0.01	0.009	0.009	0.01	0.009	0.008
Candidatus Mikella	0	0	0	0	0	0	0	0			Pahsextavirus	0	0	0	0	0	0	0	0
Candidatus Fukatsuia	0.001	0.001	0.002	0.001	0.001	0.001	0.001	0.001			Afipia	0.067	0.061	0.067	0.063	0.086	0.089	0.055	0.061
Pandoravirus	0.01	0.011	0.011	0.011	0.01	0.009	0.009	0.01			Candidatus Gullanella	0	0	0	0	0	0	0	0
Scyliorhinus	0	0	0	0	0	0	0	0			Methanohalophilus	0.001	0.001	0.001	0.001	0	0.001	0	0
Sordaria	0.006	0.007	0.007	0.006	0.007	0.007	0.007	0.007			Ichthyobacterium	0.001	0.001	0.001	0.001	0.001	0.001	0.001	0.001
Marmota	0.006	0.007	0.008	0.007	0.007	0.007	0.006	0.007			Candidatus Arthromitus	0.001	0.001	0.001	0.001	0.001	0.001	0	0
Acordulecera	0	0	0	0	0	0	0	0			Saccharopolyspora	0.166	0.169	0.166	0.157	0.129	0.132	0.152	0.132
Tankvirus	0	0	0	0	0	0	0	0			Halapricum	0.014	0.014	0.014	0.013	0.01	0.012	0.012	0.013
Cleistogenes	0	0	0	0	0	0	0	0			Erwinia	0.03	0.028	0.03	0.027	0.024	0.029	0.022	0.024
Geoglobus	0.001	0.002	0.002	0.002	0.001	0.001	0.001	0.002			Tolumonas	0.002	0.002	0.002	0.001	0.001	0.002	0.001	0.001
Trebouxia	0	0	0	0	0	0	0	0			Thalassococcus	0.008	0.008	0.008	0.008	0.007	0.009	0.008	0.007
Sarcophilus	0.01	0.011	0.012	0.009	0.01	0.01	0.01	0.011			Microbacterium	0.922	0.93	0.922	0.885	0.953	0.845	0.92	0.917
Crocodylidpoxvirus	0.001	0.001	0	0.001	0.001	0.001	0.001	0.001			Syntrophus	0.005	0.005	0.005	0.005	0.004	0.005	0.004	0.004
Carassius	0.016	0.018	0.02	0.016	0.018	0.018	0.018	0.017			Thermosulfurimonas	0.003	0.004	0.003	0.003	0.002	0.003	0.003	0.003
Cercocebus	0.003	0.003	0.003	0.003	0.003	0.003	0.003	0.003			Arsenophonus	0.002	0.002	0.002	0.002	0.002	0.002	0.001	0.001
Paralichthys	0.01	0.012	0.013	0.011	0.011	0.011	0.011	0.011			Ilyobacter	0	0	0	0	0.001	0	0	0
Calyptostoma	0	0	0	0	0	0	0	0			Phaeobacter	0.03	0.031	0.03	0.03	0.031	0.034	0.026	0.028
Luciola	0	0	0	0	0	0	0	0			Hydrogenovibrio	0.003	0.003	0.003	0.003	0.002	0.003	0.002	0.002
Spumavirus	0	0	0	0	0	0	0	0			Syntrophobacter	0.016	0.016	0.016	0.015	0.011	0.014	0.012	0.013
Mayetiola	0	0	0	0	0	0	0	0			Methanoplanus	0	0.001	0	0.001	0	0	0	0
Cytomegalovirus	0.001	0.001	0.002	0.001	0.001	0.001	0.001	0.001			Sodaliphilus	0.005	0.005	0.005	0.005	0.004	0.004	0.004	0.004
Balaenoptera	0.005	0.005	0.005	0.004	0.005	0.005	0.004	0.005			Lonsdalea	0.006	0.006	0.006	0.006	0.005	0.006	0.005	0.005
Candidatus Hamiltonella	0.001	0.001	0.001	0.001	0.001	0.001	0.001	0.001			Caldichromatium	0.009	0.008	0.009	0.008	0.006	0.007	0.006	0.007
Muribaculum	0.006	0.007	0.007	0.007	0.006	0.007	0.007	0.006			Auraticoccus	0.033	0.033	0.033	0.033	0.027	0.026	0.036	0.031
Isosphaera	0.023	0.023	0.026	0.027	0.023	0.022	0.022	0.023			Oceanihabitans	0.001	0.001	0.001	0.001	0.001	0.002	0.001	0.001
Marinomonas	0.007	0.007	0.007	0.006	0.007	0.007	0.006	0.006			Thermoleptolyngbya	0.009	0.01	0.009	0.009	0.007	0.008	0.007	0.007
Crisicoccus	0	0	0	0	0	0	0	0			Scapunavirus	0	0	0	0	0	0	0	0
Neottia	0	0	0	0	0	0	0	0			Agrobacterium	0.19	0.184	0.19	0.187	0.226	0.24	0.176	0.186
Frankia	0.444	0.402	0.364	0.42	0.39	0.346	0.379	0.406			Mardivirus	0	0	0	0	0	0	0	0
Lelliottia	0.011	0.012	0.015	0.012	0.011	0.013	0.011	0.01			Glycocaulis	0.01	0.01	0.01	0.01	0.011	0.014	0.01	0.01
Vulpes	0.005	0.006	0.006	0.005	0.006	0.006	0.006	0.006			Ignatzschineria	0.001	0.001	0.001	0	0.001	0.001	0	0.001
Streptoalloteichus	0.003	0.003	0.003	0.003	0.003	0.003	0.003	0.003			Schlegelella	0.145	0.124	0.145	0.166	0.098	0.124	0.108	0.129
Oxalobacter	0.003	0.003	0.003	0.003	0.003	0.003	0.002	0.003			Polaromonas	0.111	0.107	0.111	0.133	0.091	0.103	0.094	0.109
Nothoprocta	0.013	0.013	0.013	0.013	0.013	0.011	0.012	0.012			Pelosinus	0.004	0.003	0.004	0.003	0.003	0.003	0.003	0.004
Couchioplanes	0	0	0	0	0	0	0	0			Noxifervirus	0	0	0	0	0	0	0	0
Prasiolopsis	0	0	0	0	0	0	0	0			Akonivirus	0	0	0	0	0	0	0	0
Gracilariopsis	0	0	0	0	0	0	0	0			Curvibacter	0.01	0.009	0.01	0.01	0.008	0.009	0.008	0.009
Mycobacterium	0.876	0.94	0.898	0.933	0.906	0.868	0.925	1.022			Nakaseomyces	0.001	0.002	0.001	0.001	0.001	0.001	0.001	0.001
Ziziphus	0.009	0.011	0.012	0.009	0.011	0.011	0.011	0.011			Hyphobacterium	0.01	0.01	0.01	0.011	0.011	0.012	0.009	0.01
Acidimicrobium	0.04	0.031	0.028	0.033	0.03	0.025	0.027	0.03			Gervaisevirus	0	0	0	0	0	0	0	0
Odobenus	0.002	0.003	0.003	0.002	0.002	0.002	0.003	0.002			Caenibius	0.025	0.025	0.025	0.023	0.032	0.031	0.03	0.03
Melampsora	0.003	0.004	0.005	0.003	0.003	0.003	0.004	0.004			Deefgea	0.006	0.006	0.006	0.006	0.005	0.005	0.004	0.004
Shigella	0.001	0.002	0.002	0.001	0.002	0.001	0.001	0.001			Seonamhaeicola	0.001	0.001	0.001	0.001	0.002	0.001	0.001	0.001
Methylotenera	0.003	0.003	0.004	0.003	0.003	0.003	0.003	0.002			Candidatus Purcelliella	0	0	0	0	0	0	0	0
Cyanophora	0	0	0.001	0	0	0	0	0			Anaerococcus	0.002	0.002	0.002	0.002	0.001	0.001	0.001	0.001
Coregonus	0.182	0.208	0.222	0.176	0.195	0.203	0.189	0.197			Lentibacillus	0.003	0.002	0.003	0.002	0.002	0.002	0.002	0.002
Syntrophomonas	0.001	0.001	0.002	0.001	0.001	0.001	0.001	0.001			Carnobacterium	0.002	0.002	0.002	0.002	0.007	0.002	0.002	0.002
Tateyamaria	0.011	0.011	0.012	0.012	0.011	0.011	0.011	0.01			Truepera	0.024	0.027	0.024	0.025	0.02	0.02	0.026	0.025
Ureaplasma	0.001	0.001	0.001	0	0.001	0.001	0.001	0.001			Neoasaia	0.008	0.008	0.008	0.007	0.008	0.01	0.006	0.007
Globisporangium	0	0	0	0	0	0	0	0			Nankokuvirus	0	0	0	0	0	0	0	0
Flammeovirga	0.005	0.004	0.005	0.004	0.006	0.006	0.005	0.005			Thetabobvirus	0	0	0	0	0	0	0	0
Pholiota	0	0	0	0	0	0	0	0			Pseudolabrys	0.214	0.17	0.214	0.186	0.237	0.277	0.145	0.164
Muricauda	0.005	0.005	0.005	0.004	0.004	0.005	0.005	0.004			Terrisporobacter	0	0	0	0	0	0	0	0
Fritillaria	0	0	0	0	0	0	0	0			Rhodoluna	0.005	0.005	0.005	0.004	0.004	0.003	0.004	0.004
Cladophialophora	0.027	0.032	0.031	0.028	0.03	0.029	0.029	0.028			Tepidimonas	0.034	0.03	0.034	0.033	0.022	0.026	0.024	0.025
Megachile	0.006	0.005	0.007	0.005	0.006	0.006	0.006	0.006			Nautilia	0.002	0.002	0.002	0.002	0.001	0.002	0.002	0.003
Hafnia	0.004	0.004	0.005	0.004	0.004	0.004	0.003	0.004			Marvinvirus	0	0	0	0	0	0	0	0
Butomus	0	0	0	0	0	0	0	0			Acutalibacter	0.003	0.003	0.003	0.002	0.003	0.003	0.003	0.002
Gemmatirosa	0.786	0.516	0.494	0.719	0.482	0.455	0.497	0.48			Wildcatvirus	0	0	0	0	0	0	0	0
Gimesia	0.001	0.001	0.001	0.001	0.001	0.001	0.001	0.001			Pseudocnuella	0.029	0.031	0.029	0.036	0.047	0.037	0.041	0.042
Candidatus Cloacimonas	0.002	0.001	0.002	0.001	0.002	0.002	0.002	0.001			Tritonibacter	0.007	0.007	0.007	0.006	0.006	0.008	0.007	0.007
Paracentrotus	0	0	0	0	0	0	0	0			Hyperthermus	0	0	0	0	0	0	0	0
Streptosporangium	0.184	0.169	0.157	0.179	0.177	0.155	0.174	0.175			Aminobacter	0.079	0.07	0.079	0.077	0.133	0.127	0.072	0.075
Geoalkalibacter	0.011	0.011	0.013	0.011	0.011	0.011	0.01	0.01			Halosiccatus	0.006	0.006	0.006	0.006	0.004	0.005	0.005	0.006
Cavia	0.013	0.012	0.014	0.011	0.012	0.013	0.012	0.012			Frigidibacter	0.015	0.015	0.015	0.014	0.015	0.016	0.015	0.015
Cantharellus	0	0	0	0	0	0	0	0			Badnavirus	0	0	0	0	0	0	0	0
Hebeloma	0	0	0	0	0	0	0	0			Dyella	0.083	0.078	0.083	0.078	0.068	0.073	0.065	0.07
Botryllus	0.001	0	0.001	0.001	0	0	0.001	0.001			Gluconacetobacter	0.016	0.015	0.016	0.016	0.015	0.017	0.015	0.014
Teschovirus	0	0	0	0	0	0	0	0			Cronusvirus	0	0	0	0	0	0	0	0
Marinithermus	0.021	0.019	0.02	0.022	0.017	0.016	0.017	0.017			Athalassotoga	0.001	0.001	0.001	0.001	0.001	0.001	0.001	0.001
Natranaerobius	0.001	0.001	0.001	0.002	0.002	0.001	0.001	0.001			Gordonibacter	0.018	0.018	0.018	0.017	0.012	0.013	0.014	0.013
Huperzia	0	0	0	0	0	0	0	0			Fluviispira	0.001	0.001	0.001	0	0.001	0.001	0.001	0.001
Candidatus Phytoplasma	0.001	0.001	0.001	0.001	0.001	0.002	0.001	0.002			Toursvirus	0	0	0	0	0	0	0	0
Stellera	0	0	0	0	0	0	0	0			Geminocystis	0.004	0.004	0.004	0.004	0.005	0.005	0.005	0.004
Protopterus	0	0	0	0	0	0	0	0			Rufibacter	0.016	0.02	0.016	0.022	0.027	0.018	0.019	0.019
Lysinimonas	0.063	0.061	0.054	0.064	0.077	0.066	0.073	0.071			Planktothrix	0.003	0.003	0.003	0.003	0.003	0.003	0.003	0.003
Narcine	0	0	0	0	0	0	0	0			Mufasoctovirus	0	0	0	0	0	0	0	0
Edwardsiella	0.023	0.024	0.025	0.024	0.021	0.022	0.021	0.022			Nitrogeniibacter	0.054	0.05	0.054	0.051	0.035	0.041	0.035	0.037
Arcobacter	0.008	0.01	0.012	0.008	0.01	0.011	0.01	0.01			Oneupvirus	0	0	0	0	0	0	0	0
Photobacterium	0.006	0.007	0.008	0.007	0.007	0.007	0.007	0.007			Candidatus Gromoviella	0	0	0	0	0	0	0	0
Cobetia	0.008	0.008	0.008	0.008	0.007	0.007	0.007	0.008			Fuerstiella	0.02	0.019	0.02	0.02	0.016	0.018	0.013	0.014
Prasiola	0	0	0	0	0	0	0	0			Methylotuvimicrobium	0.008	0.009	0.008	0.008	0.007	0.007	0.006	0.008
Penicillium	0.019	0.022	0.023	0.021	0.021	0.021	0.02	0.019			Haploplasma	0.001	0	0.001	0	0	0	0	0
Golenkinia	0	0	0	0	0	0	0	0			Galaxyvirus	0	0	0	0	0	0	0	0
Zalophus	0.004	0.004	0.004	0.003	0.004	0.003	0.004	0.004			Cryptobacterium	0.001	0.001	0.001	0.002	0.001	0.001	0.001	0.001
Xylanimicrobium	0.042	0.04	0.032	0.038	0.037	0.033	0.036	0.038			Bowservirus	0	0	0	0	0	0	0	0
Arabia	0.019	0.018	0.018	0.018	0.016	0.015	0.016	0.016			Longicatena	0	0	0	0	0	0	0	0
Dietzia	0.117	0.103	0.096	0.11	0.106	0.094	0.1	0.109			Murdochiella	0.002	0.002	0.002	0.002	0.001	0.002	0.001	0.001
Mallotus	0	0	0	0	0	0	0	0			Elvirus	0	0	0	0	0	0	0	0
Tenebrio	0	0	0	0	0	0	0	0			Epseptimavirus	0	0	0	0	0	0	0	0
Haloplanus	0.024	0.023	0.02	0.022	0.021	0.02	0.022	0.021			Trigintaduovirus	0	0	0	0	0	0	0	0
Halorubrum	0.063	0.06	0.054	0.06	0.054	0.05	0.055	0.054			Pairvirus	0	0	0	0	0	0	0	0
Emaravirus	0	0	0	0	0	0	0	0			Archaeoglobus	0.001	0.002	0.001	0.001	0.001	0.001	0.001	0.001
Schrenkiella	0	0	0	0	0	0	0	0			Salinivirga	0.003	0.002	0.003	0.002	0.003	0.003	0.002	0.002
Natronococcus	0.013	0.012	0.013	0.013	0.011	0.01	0.011	0.012			Gephyromycinifex	0.012	0.013	0.012	0.012	0.01	0.01	0.011	0.011
Alphabaculovirus	0.003	0.003	0.003	0.002	0.002	0.003	0.003	0.003			Paraprevotella	0.001	0.001	0.001	0.001	0.001	0.002	0.001	0.001
Brochothrix	0.001	0.001	0.001	0.001	0.001	0.001	0.001	0.001			Microcystis	0.011	0.012	0.011	0.01	0.011	0.012	0.01	0.011
Minicystis	0.212	0.252	0.256	0.206	0.232	0.252	0.25	0.23			Marthavirus	0	0	0	0	0	0	0	0
Acrocarpospora	0	0	0	0	0	0	0	0			Methanothermus	0	0	0	0	0	0	0	0
Duttaphrynus	0	0	0	0	0	0	0	0			Sandaracinobacter	0.032	0.036	0.032	0.035	0.044	0.044	0.046	0.048
Sarocladium	0	0	0	0	0	0	0	0			Pelagovum	0.019	0.02	0.019	0.019	0.019	0.02	0.021	0.021
Tylopilus	0	0	0	0	0	0	0	0			Psychrosphaera	0.001	0.001	0.001	0.001	0.001	0.001	0.001	0.001
Polysiphonia	0	0	0	0	0	0	0	0			Desulfitobacterium	0.005	0.006	0.005	0.004	0.004	0.005	0.004	0.004
Agrostis	0	0	0.001	0	0.002	0.009	0.006	0.005			Mesomycoplasma	0.001	0.001	0.001	0.001	0.002	0.001	0.001	0.001
Morchella	0	0	0	0	0	0	0	0			Immanueltrevirus	0	0	0	0	0	0	0	0
Senna	0	0	0	0	0	0	0	0			Halovivax	0.02	0.022	0.02	0.019	0.013	0.017	0.017	0.016
Aspergillus	0.181	0.197	0.207	0.178	0.19	0.187	0.187	0.186			Desulforamulus	0.008	0.007	0.008	0.006	0.005	0.006	0.005	0.005
Bosea	0.4	0.489	0.516	0.492	0.496	0.505	0.476	0.472			Laceyella	0.004	0.004	0.004	0.003	0.002	0.003	0.002	0.002
Culicoides	0.026	0.027	0.032	0.022	0.028	0.029	0.027	0.026			Chloracidobacterium	0.105	0.117	0.105	0.091	0.097	0.11	0.114	0.137
Lentzea	0.271	0.157	0.172	0.264	0.285	0.184	0.415	0.266			Hirschia	0.002	0.002	0.002	0.002	0.002	0.002	0.001	0.001
Rhodomicrobium	0.026	0.031	0.032	0.031	0.027	0.029	0.027	0.026			Ideonella	0.031	0.028	0.031	0.036	0.021	0.026	0.025	0.028
Actinokineospora	0	0	0	0	0	0	0	0			Defluviitoga	0.001	0.001	0.001	0.001	0.001	0.001	0.001	0
Candidatus Annandia	0	0	0	0	0	0	0	0			Desulfobacca	0.007	0.007	0.007	0.006	0.004	0.005	0.004	0.005
Flagellimonas	0.002	0.002	0.002	0.002	0.002	0.002	0.002	0.002			Lughvirus	0	0	0	0	0	0	0	0
Metapolybia	0	0	0	0	0	0	0	0			Bisgaardia	0	0	0	0	0.001	0	0	0
Betanudivirus	0	0	0	0	0	0	0	0			Chloriridovirus	0	0	0	0	0	0	0	0
Pleurotus	0	0	0	0	0	0	0	0			Pelagibacterium	0.017	0.016	0.017	0.017	0.026	0.022	0.021	0.02
Halobacillus	0.004	0.004	0.005	0.004	0.004	0.004	0.004	0.004			Acidisarcina	0.026	0.027	0.026	0.022	0.021	0.023	0.022	0.022
Phyllosticta	0	0	0	0	0	0	0	0			Candidatus Ruthia	0.001	0	0.001	0	0	0.001	0	0
Avulavirus	0	0	0	0	0.001	0	0.001	0			Hemiselmis	0.001	0	0.001	0	0.001	0	0	0
Beauveria	0.013	0.011	0.01	0.009	0.009	0.009	0.01	0.009			Vagococcus	0.003	0.003	0.003	0.003	0.004	0.003	0.002	0.002
Capnocytophaga	0.016	0.017	0.019	0.014	0.018	0.02	0.018	0.017			Webervirus	0	0	0	0	0	0	0	0
Bdellovibrio	0.023	0.022	0.022	0.019	0.024	0.025	0.022	0.024			Alienimonas	0.049	0.054	0.049	0.053	0.044	0.049	0.053	0.051
Ostreococcus	0.018	0.021	0.019	0.019	0.018	0.018	0.017	0.017			Metabacillus	0.007	0.007	0.007	0.007	0.007	0.006	0.005	0.005
Claviceps	0	0	0	0	0	0	0	0			Petrocella	0.001	0.001	0.001	0.001	0.001	0.001	0.001	0
Listrophoroides	0.001	0	0	0	0	0	0	0			Acidipropionibacterium	0.047	0.052	0.047	0.048	0.037	0.036	0.044	0.039
Halopenitus	0.012	0.011	0.01	0.011	0.01	0.01	0.01	0.01			Agatevirus	0	0	0	0	0	0	0	0
Vigna	0.121	0.138	0.157	0.115	0.133	0.141	0.129	0.132			Pseudothermotoga	0.002	0.003	0.002	0.002	0.002	0.002	0.002	0.002
Yatapoxvirus	0	0	0	0	0	0	0	0			Candidatus Kinetoplastibacterium	0.001	0.002	0.001	0.001	0.001	0.002	0.001	0.001
Heterocapsa	0	0	0	0	0	0	0	0			Limnobacter	0.004	0.003	0.004	0.004	0.003	0.003	0.002	0.003
Thiodictyon	0.039	0.039	0.042	0.043	0.035	0.034	0.033	0.035			Phocaeicola	0.006	0.007	0.006	0.008	0.007	0.008	0.006	0.007
Candidatus Paracaedimonas	0.001	0.001	0.001	0.001	0.001	0.001	0.001	0.001			Elusimicrobium	0.002	0.001	0.002	0.002	0.001	0.002	0.001	0.001
Tyrophagus	0	0	0	0	0	0	0	0			Actibacterium	0.011	0.01	0.011	0.01	0.009	0.011	0.009	0.01
Emdodecavirus	0	0	0	0	0	0	0	0			Aeribacillus	0.001	0.001	0.001	0.001	0.001	0.001	0.001	0.001
Australicoccus	0	0	0	0	0	0	0	0			Miniimonas	0.026	0.026	0.026	0.024	0.019	0.021	0.026	0.022
Ophioglossum	0	0	0	0	0	0	0	0			Tulanevirus	0	0	0	0	0	0	0	0
Pandoraea	0.235	0.231	0.229	0.241	0.196	0.199	0.181	0.2			Candidatus Cytomitobacter	0.001	0.001	0.001	0.001	0.001	0.001	0.001	0.001
Lawsonia	0	0.001	0.001	0	0	0.001	0	0			Palaemonvirus	0	0	0	0	0	0	0	0
Cellvibrio	0.016	0.018	0.02	0.017	0.016	0.017	0.016	0.016			Metamorphoovirus	0	0	0	0	0	0	0	0
Caulimovirus	0	0	0	0	0	0	0	0			Berryella	0.009	0.01	0.009	0.007	0.006	0.007	0.008	0.006
Candidatus Midichloria	0	0	0.001	0	0.001	0.001	0.001	0.001			Modestobacter	0.107	0.114	0.107	0.114	0.101	0.093	0.139	0.107
Parasaccharibacter	0.003	0.003	0.003	0.003	0.003	0.003	0.003	0.003			Labilibaculum	0.002	0.002	0.002	0.003	0.003	0.002	0.002	0.002
Klosneuvirus	0	0.001	0.001	0.001	0.001	0.001	0.001	0.001			Allokutzneria	0.046	0.046	0.046	0.044	0.037	0.037	0.046	0.04
Zeugodacus	0.006	0.007	0.008	0.007	0.007	0.007	0.007	0.007			Acinetobacter	0.052	0.051	0.052	0.123	0.051	0.059	0.042	0.045
Aquila	0.214	0.245	0.265	0.208	0.231	0.238	0.229	0.228			Acidobacterium	0.076	0.082	0.076	0.065	0.061	0.07	0.068	0.076
Geobacter	0.224	0.222	0.234	0.234	0.21	0.204	0.2	0.203			Nitrosophilus	0.002	0.002	0.002	0.001	0.001	0.002	0.001	0.001
Cryptosiphonia	0	0	0	0	0	0	0	0			Prymnesiovirus	0	0	0	0	0	0	0	0
Alphapapillomavirus	0	0	0	0	0	0	0	0			Uliginvirus	0	0	0	0	0	0	0	0
Erythrobacter	0.265	0.233	0.216	0.249	0.276	0.371	0.297	0.267			Simonsiella	0.001	0	0.001	0.001	0.001	0.001	0	0.001
Tamarindus	0	0	0	0	0	0	0	0			Mesoflavibacter	0.003	0.002	0.003	0.003	0.002	0.003	0.002	0.002
Pratylenchus	0	0	0	0	0	0	0	0			Zymobacter	0.004	0.003	0.004	0.003	0.003	0.003	0.002	0.002
Wenyingzhuangia	0.001	0.001	0.001	0.001	0.001	0.002	0.001	0.001			Sediminibacillus	0.001	0.001	0.001	0.001	0.001	0.001	0.001	0.001
Candidatus Endolissoclinum	0.001	0.001	0.002	0.001	0.001	0.001	0.001	0.001			Bocaparvovirus	0	0	0	0	0	0	0	0
Salvelinus	0.006	0.007	0.007	0.005	0.007	0.006	0.006	0.007			Sciuripoxvirus	0	0	0	0	0	0	0	0
Paratrypanosoma	0	0	0	0	0	0	0	0			Thermoclostridium	0.001	0.001	0.001	0.001	0.001	0.001	0.001	0
Pelobacter	0.035	0.037	0.04	0.039	0.032	0.033	0.031	0.032			Cetobacterium	0.001	0	0.001	0	0	0.001	0	0
Sedimenticola	0.008	0.008	0.009	0.008	0.007	0.006	0.006	0.006			Oligella	0.002	0.001	0.002	0.002	0.002	0.002	0.001	0.001
Polyaspis	0	0	0	0	0	0	0	0			Formosa	0.007	0.006	0.007	0.007	0.008	0.009	0.006	0.007
Salpingoeca	0.016	0.017	0.018	0.015	0.016	0.016	0.016	0.016			Jatrophihabitans	0.026	0.027	0.026	0.027	0.02	0.02	0.025	0.023
Caballeronia	0	0	0	0	0	0	0	0			Natrarchaeobaculum	0.009	0.01	0.009	0.009	0.007	0.007	0.009	0.009
Pseudodesulfovibrio	0.041	0.04	0.041	0.042	0.036	0.035	0.037	0.037			Thermobifida	0.064	0.066	0.064	0.062	0.047	0.049	0.059	0.055
Carlito	0.008	0.008	0.009	0.007	0.008	0.008	0.008	0.008			Litunavirus	0	0	0	0	0	0	0	0
Chamaecyparis	0	0	0	0	0	0	0	0			Rummeliibacillus	0	0	0	0	0.001	0	0	0
Debaryomyces	0.003	0.004	0.004	0.003	0.004	0.003	0.003	0.004			Amniculibacterium	0.001	0.001	0.001	0.001	0.001	0.001	0.001	0.001
Polypterus	0	0	0	0	0	0	0	0			Stygiolobus	0	0	0	0	0	0	0	0
Hymenolepis	0.024	0.028	0.03	0.023	0.027	0.028	0.027	0.027			Maribellus	0.003	0.003	0.003	0.003	0.004	0.003	0.003	0.003
Liolaemus	0	0	0	0	0	0	0	0			Caloramator	0.001	0.001	0.001	0.001	0.001	0.001	0.001	0.001
Candidatus Nitrosotenuis	0.002	0.003	0.005	0.003	0.001	0.002	0.002	0.002			Thermobaculum	0.008	0.009	0.008	0.009	0.006	0.007	0.007	0.006
Pyropia	0.001	0.001	0.001	0.001	0.001	0.001	0.001	0.001			Simplexvirus	0	0	0	0	0	0	0	0
Aphelocoma	0	0	0	0	0	0	0	0			Egibacter	0.063	0.064	0.063	0.063	0.033	0.039	0.044	0.041
Escovopsis	0	0	0	0	0	0	0	0			Pseudoarcobacter	0	0	0	0	0	0	0	0
Roseimaritima	0.026	0.026	0.03	0.029	0.023	0.024	0.02	0.022			Brenneria	0.012	0.013	0.012	0.012	0.011	0.013	0.01	0.01
Coeloseira	0	0	0	0	0	0	0	0			Symbiobacterium	0.03	0.035	0.03	0.032	0.023	0.026	0.028	0.027
Torreya	0	0	0	0	0	0	0	0			Solitalea	0.011	0.011	0.011	0.011	0.013	0.012	0.011	0.01
Spinacia	0.008	0.008	0.01	0.007	0.009	0.009	0.008	0.009			Morganella	0.006	0.007	0.006	0.006	0.006	0.006	0.004	0.005
Marssonina	0.005	0.006	0.007	0.005	0.006	0.006	0.006	0.006			Helicobacter	0.016	0.016	0.016	0.015	0.016	0.016	0.013	0.013
Caligus	0.001	0	0.001	0	0.001	0.001	0.001	0.001			Steroidobacter	0.026	0.022	0.026	0.02	0.022	0.024	0.014	0.018
Formica	0.007	0.009	0.009	0.007	0.007	0.007	0.007	0.007			Yangia	0.02	0.02	0.02	0.016	0.018	0.019	0.018	0.018
Rhizobium	0.692	0.898	1.022	0.918	0.93	0.934	0.892	0.872			Cupriavidus	0.777	0.701	0.777	0.741	0.535	0.632	0.509	0.547
Candidatus Hoaglandella	0	0	0	0	0.006	0.001	0	0			Chlorobaculum	0.031	0.033	0.031	0.031	0.026	0.028	0.029	0.029
Intestinimonas	0.001	0.001	0.001	0.001	0.001	0.001	0.001	0.001			Abyssicoccus	0	0	0	0	0	0	0	0
Aethionema	0	0	0	0	0	0	0	0			Candidatus Nanopelagicus	0.002	0.002	0.002	0.002	0.002	0.002	0.002	0.002
Dismasvirus	0.001	0.001	0.001	0.001	0.001	0.001	0.001	0.001			Agricanvirus	0	0	0	0	0	0	0	0
Lolium	0.006	0.005	0.025	0.003	0.032	0.151	0.104	0.067			Neokomagataea	0.001	0.001	0.001	0.002	0.001	0.002	0.002	0.001
Hibiscus	0	0	0	0	0	0	0	0			Acetobacter	0.031	0.031	0.031	0.029	0.03	0.034	0.026	0.027
Archaphanostoma	0	0	0	0	0	0	0	0			Paramecium	0	0	0	0	0	0	0	0
Fletchervirus	0	0	0	0	0	0	0	0			Haematobacter	0.012	0.013	0.012	0.012	0.011	0.012	0.011	0.01
Tilletiaria	0.006	0.007	0.007	0.006	0.006	0.006	0.006	0.006			Luteitalea	0.713	0.73	0.713	0.686	0.505	0.574	0.523	0.529
Denitrobacterium	0.005	0.005	0.004	0.005	0.005	0.004	0.004	0.004			Natranaeroarchaeum	0.003	0.003	0.003	0.002	0.002	0.002	0.002	0.002
Amblyomma	0	0	0	0	0	0	0	0			Lanavirus	0	0	0	0	0	0	0	0
Gordonia	0.313	0.293	0.268	0.307	0.299	0.261	0.285	0.306			Paraglaciecola	0.004	0.003	0.004	0.003	0.004	0.004	0.002	0.003
Sporidiobolus	0	0	0	0	0	0	0	0			Marichromatium	0.025	0.024	0.025	0.024	0.019	0.019	0.019	0.019
Candidatus Moranella	0	0	0	0	0.001	0	0.001	0			Alcanivorax	0.041	0.042	0.041	0.038	0.031	0.037	0.028	0.031
Pseudopedobacter	0.003	0.003	0.004	0.003	0.004	0.004	0.004	0.003			Rhodopseudomonas	0.257	0.227	0.257	0.239	0.297	0.322	0.219	0.231
Klebsormidium	0	0	0	0	0	0	0	0			Thermobispora	0.047	0.047	0.047	0.046	0.039	0.034	0.042	0.037
Xenotrechus	0	0	0	0	0	0	0	0			Leucobacter	0.138	0.141	0.138	0.136	0.119	0.112	0.126	0.124
Chilo	0	0	0	0	0	0	0	0			Veillonella	0.002	0.002	0.002	0.002	0.002	0.003	0.001	0.002
Trueperella	0.013	0.012	0.012	0.014	0.012	0.011	0.012	0.013			Paraliobacillus	0	0	0	0	0.001	0	0	0
Lepiota	0	0	0	0	0	0	0	0			Tsukamurella	0.106	0.109	0.106	0.103	0.084	0.087	0.102	0.098
Helobdella	0.005	0.006	0.006	0.005	0.005	0.005	0.005	0.005			Lichenicola	0.024	0.025	0.024	0.025	0.023	0.026	0.024	0.024
Stellaria	0	0	0	0	0	0	0	0			Streptomyces	6.443	6.553	6.443	6.289	5.037	5.093	6.545	6.025
Lobochlamys	0	0	0	0	0	0	0	0			Faecalibacter	0.001	0.001	0.001	0.001	0.001	0.001	0.001	0.001
Turneriella	0.006	0.006	0.006	0.007	0.006	0.006	0.006	0.006			Gemmata	0.387	0.429	0.387	0.429	0.428	0.442	0.492	0.461
Endozoicomonas	0.002	0.003	0.003	0.002	0.002	0.002	0.002	0.002			Salinibacterium	0.058	0.061	0.058	0.063	0.127	0.053	0.061	0.069
Cynomorium	0	0	0	0	0	0	0	0			Barbavirus	0	0	0	0	0	0	0	0
Larimichthys	0.084	0.082	0.092	0.074	0.08	0.083	0.08	0.079			Anaeromyxobacter	0.57	0.587	0.57	0.543	0.402	0.454	0.507	0.507
Koeleria	0	0	0	0	0	0	0	0			Candida	0.004	0.003	0.004	0.005	0.006	0.005	0.003	0.004
Paspalum	0	0	0	0	0	0	0.001	0			Limihaloglobus	0.004	0.007	0.004	0.004	0.004	0.004	0.004	0.003
Latrodectus	0	0	0	0	0	0	0	0			Pelagerythrobacter	0.019	0.021	0.019	0.022	0.029	0.03	0.034	0.032
Microsporum	0.003	0.003	0.003	0.003	0.003	0.003	0.003	0.003			Sinomicrobium	0.004	0.004	0.004	0.004	0.004	0.005	0.003	0.004
Pipra	0.003	0.004	0.004	0.004	0.004	0.004	0.004	0.004			Parvularcula	0.005	0.006	0.005	0.005	0.005	0.005	0.005	0.005
Marchantia	0	0	0	0	0	0	0	0			Abiotrophia	0	0.001	0	0	0	0.001	0	0
Clavaria	0	0	0	0	0	0	0	0			Dhakavirus	0	0	0	0	0	0	0	0
Vasconcellea	0	0	0	0	0	0	0	0			Alphasphaerolipovirus	0	0	0	0	0	0	0	0
Afifella	0	0	0	0	0	0	0	0			Salacisavirus	0	0	0	0	0	0	0	0
Enterovibrio	0.001	0	0.001	0	0	0.001	0.001	0.001			Serratia	0.105	0.102	0.105	0.098	0.086	0.097	0.081	0.087
Allodorylaimus	0	0	0	0	0	0	0	0			Butyricicoccus	0	0	0	0	0	0	0	0
Devosia	0.236	0.242	0.266	0.268	0.302	0.384	0.338	0.315			Ranavirus	0	0	0	0	0	0	0	0
Chrysemys	0.009	0.01	0.011	0.008	0.01	0.009	0.009	0.01			Moraxella	0.006	0.007	0.006	0.006	0.007	0.007	0.005	0.006
Oryctolagus	0.016	0.018	0.018	0.016	0.017	0.016	0.016	0.017			Syntrophotalea	0.022	0.022	0.022	0.02	0.016	0.018	0.015	0.017
Synchytrium	0.003	0.003	0.004	0.003	0.004	0.003	0.003	0.004			Bingvirus	0	0	0	0	0	0	0	0
Jaculus	0.009	0.008	0.008	0.008	0.008	0.007	0.007	0.008			Vogesella	0.021	0.019	0.021	0.021	0.014	0.018	0.015	0.015
Omegavirus	0.001	0.001	0	0	0	0	0	0			Crocosphaera	0.002	0.002	0.002	0.001	0.001	0.001	0.001	0.001
Devriesea	0.005	0.004	0.004	0.005	0.004	0.004	0.004	0.004			Phikmvvirus	0	0	0	0	0	0	0	0
Glutamicibacter	0.04	0.037	0.037	0.04	0.041	0.034	0.038	0.04			Macrococcus	0.002	0.002	0.002	0.003	0.003	0.003	0.002	0.002
Stella	0.261	0.282	0.285	0.292	0.243	0.248	0.232	0.243			Roseicitreum	0.008	0.008	0.008	0.008	0.008	0.009	0.009	0.009
Sorghum	0.032	0.033	0.031	0.031	0.031	0.032	0.033	0.031			Sulfuracidifex	0	0	0	0	0	0	0	0
Thiohalobacter	0.021	0.02	0.02	0.022	0.017	0.019	0.016	0.018			Sediminicola	0.002	0.002	0.002	0.002	0.002	0.002	0.001	0.001
Araucaria	0	0	0	0	0	0	0	0			Weissella	0.003	0.003	0.003	0.003	0.003	0.004	0.003	0.003
Nasonia	0.012	0.013	0.013	0.011	0.013	0.012	0.011	0.012			Betasphaerolipovirus	0	0	0	0	0	0	0	0
Fallopia	0	0	0	0	0	0	0	0			Sulfurimonas	0.012	0.011	0.012	0.01	0.01	0.012	0.009	0.01
Chlorella	0.023	0.022	0.022	0.021	0.02	0.02	0.021	0.021			Herbinix	0.001	0.001	0.001	0	0	0	0	0
Etheostoma	0	0	0	0	0	0	0	0			Maritalea	0.003	0.004	0.003	0.004	0.004	0.004	0.003	0.003
Celeribacter	0.057	0.061	0.061	0.061	0.061	0.063	0.059	0.06			Luteipulveratus	0.03	0.03	0.03	0.029	0.023	0.024	0.029	0.026
Siansivirga	0.001	0.001	0.002	0.001	0.001	0.002	0.001	0.001			Pamexvirus	0	0	0	0	0	0	0	0
Kangiella	0.004	0.005	0.005	0.004	0.005	0.004	0.004	0.004			Salinicola	0.014	0.014	0.014	0.014	0.011	0.012	0.01	0.01
Kuravirus	0	0	0	0	0	0	0	0			Atopobium	0.003	0.003	0.003	0.003	0.002	0.002	0.002	0.002
Riemerella	0.002	0.002	0.002	0.001	0.002	0.003	0.002	0.002			Candidatus Velamenicoccus	0.006	0.007	0.006	0.006	0.004	0.005	0.004	0.004
Trichosporon	0.012	0.012	0.012	0.012	0.012	0.012	0.012	0.012			Kutzneria	0.108	0.108	0.108	0.099	0.087	0.088	0.109	0.093
Rhodothermus	0.046	0.044	0.044	0.046	0.039	0.038	0.039	0.039			Tsuneonella	0.1	0.109	0.1	0.117	0.155	0.157	0.173	0.17
Candidatus Amoebophilus	0.001	0.001	0.001	0.001	0.001	0.001	0.001	0.001			Pantoea	0.069	0.068	0.069	0.065	0.056	0.065	0.053	0.057
Apaloderma	0.002	0.002	0.003	0.002	0.002	0.002	0.002	0.002			Pajaroellobacter	0.003	0.003	0.003	0.002	0.002	0.003	0.002	0.002
Mastrevirus	0	0	0	0	0	0	0	0			Hyphomicrobium	0.111	0.109	0.111	0.11	0.133	0.138	0.082	0.092
Reyranella	0	0	0	0	0	0	0	0			Thiomonas	0.071	0.064	0.071	0.072	0.046	0.055	0.046	0.053
Henlea	0	0	0	0	0	0	0	0			Wenzhouxiangella	0.038	0.038	0.038	0.037	0.028	0.033	0.03	0.03
Haemonchus	0.089	0.103	0.111	0.087	0.096	0.098	0.095	0.097			Rivularia	0.003	0.003	0.003	0.003	0.002	0.003	0.002	0.002
Anaerolinea	0.007	0.009	0.009	0.008	0.007	0.007	0.006	0.008			Saccharophagus	0.001	0.001	0.001	0.001	0.001	0.001	0.001	0.002
Sphaerotilus	0.066	0.061	0.06	0.064	0.053	0.053	0.048	0.056			Roseolovirus	0	0	0	0	0	0	0	0
Craterostigma	0	0	0	0	0	0	0	0			Halosimplex	0.027	0.027	0.027	0.024	0.019	0.02	0.026	0.022
Brevundimonas	0.258	0.255	0.23	0.237	0.281	0.321	0.289	0.266			Halobellus	0.006	0.006	0.006	0.006	0.004	0.005	0.006	0.005
Trichogramma	0.013	0.013	0.013	0.012	0.013	0.013	0.013	0.013			Sulfurihydrogenibium	0.001	0.001	0.001	0.001	0.001	0.001	0.001	0.001
Francisella	0.006	0.007	0.009	0.007	0.006	0.007	0.007	0.006			Paludibacterium	0.035	0.033	0.035	0.031	0.024	0.029	0.024	0.026
Micractinium	0	0	0	0	0	0	0	0			Spongiibacter	0.005	0.005	0.005	0.005	0.004	0.005	0.004	0.004
Pseudotrapelus	0	0	0	0	0	0	0	0			Fluviibacter	0.004	0.004	0.004	0.004	0.003	0.004	0.002	0.003
Phlegmariurus	0	0	0	0	0	0	0	0			Chondrocystis	0.003	0.003	0.003	0.003	0.003	0.003	0.004	0.003
Bernardetia	0.003	0.002	0.002	0.002	0.003	0.003	0.003	0.003			Dactylococcopsis	0.002	0.002	0.002	0.002	0.002	0.002	0.002	0.003
Psammoecus	0	0	0	0	0	0	0	0			Tepiditoga	0	0	0	0.001	0	0	0	0
Corynoptera	0	0	0	0	0	0	0	0			Criblamydia	0	0	0	0	0	0	0	0
Eikenella	0.009	0.009	0.009	0.008	0.008	0.008	0.007	0.007			Rodentibacter	0.001	0.001	0.001	0.001	0.001	0.001	0.001	0.001
Renibacterium	0.004	0.003	0.004	0.003	0.003	0.003	0.004	0.004			Apibacter	0.004	0.003	0.004	0.003	0.004	0.004	0.003	0.003
Scleropages	0.138	0.155	0.171	0.134	0.149	0.151	0.146	0.144			Candidatus Izimaplasma	0	0	0	0	0.001	0	0	0
Mastigamoeba	0.001	0.001	0.001	0.001	0.001	0.001	0.001	0.001			Haliangium	0.164	0.156	0.164	0.15	0.131	0.153	0.144	0.143
Laminaria	0	0	0	0	0	0	0	0			Pseudorhizobium	0.027	0.03	0.027	0.029	0.031	0.034	0.028	0.03
Melanococcus	0	0	0	0	0	0	0	0			Paraoerskovia	0.017	0.018	0.017	0.016	0.014	0.014	0.016	0.015
Rhodobium	0	0	0	0	0	0	0	0			Caldalkalibacillus	0.002	0.002	0.002	0.002	0.001	0.002	0.001	0.002
Rhizophagus	0.185	0.167	0.214	0.132	0.13	0.198	0.199	0.205			Indioceanicola	0.027	0.029	0.027	0.028	0.027	0.031	0.027	0.029
Microspora	0	0	0	0	0	0	0	0			Oceanimonas	0.006	0.006	0.006	0.006	0.005	0.006	0.005	0.006
Tinduovirus	0	0	0	0	0	0	0	0			Fuscovulum	0.012	0.013	0.012	0.011	0.01	0.011	0.01	0.009
Ecumenicus	0	0	0	0	0	0	0	0			Neorickettsia	0.001	0.001	0.001	0.001	0.001	0.001	0.001	0.001
Candidatus Koribacter	0.037	0.049	0.052	0.046	0.043	0.042	0.039	0.037			Vitreoscilla	0.012	0.012	0.012	0.012	0.01	0.012	0.009	0.01
Pseudococcus	0	0	0	0	0	0	0	0			Rosebushvirus	0	0	0	0	0	0	0	0
Neurospora	0.013	0.014	0.015	0.013	0.014	0.015	0.014	0.014			Candidatus Nanosynbacter	0.005	0.005	0.005	0.006	0.007	0.006	0.007	0.006
Candidatus Sulcia	0.001	0.001	0.001	0.001	0.001	0.001	0.001	0.001			Methylomagnum	0.02	0.02	0.02	0.019	0.015	0.018	0.016	0.017
Thermostaphylospora	0	0	0	0	0	0	0	0			Olivibacter	0.009	0.008	0.009	0.009	0.012	0.009	0.008	0.009
Nitrosopumilus	0.006	0.009	0.014	0.01	0.005	0.005	0.006	0.005			Evansella	0	0.001	0	0.001	0	0.001	0	0
Tetranychus	0.007	0.007	0.007	0.006	0.007	0.007	0.006	0.006			Micromonospora	0.908	0.914	0.908	0.878	0.857	0.723	0.908	0.806
Pseudomicrostroma	0.004	0.005	0.005	0.004	0.004	0.004	0.004	0.004			Desulfomonile	0.007	0.007	0.007	0.005	0.004	0.006	0.003	0.005
Pithomyces	0	0	0	0	0	0	0	0			Thermoanaerobacter	0.002	0.002	0.002	0.002	0.002	0.002	0.002	0.001
Ralstonia	0.293	0.286	0.282	0.297	0.246	0.249	0.232	0.253			Nerrivikvirus	0	0	0	0	0	0	0	0
Longidorus	0	0	0	0	0	0	0	0			Faecalitalea	0	0	0	0	0	0	0	0
Pseudarcicella	0.002	0.002	0.003	0.002	0.002	0.003	0.002	0.003			Firehammervirus	0	0	0	0	0	0	0	0
Marmoricola	0.167	0.137	0.108	0.132	0.19	0.144	0.193	0.209			Massilistercora	0.002	0.002	0.002	0.002	0.001	0.001	0.001	0.001
Arthroderma	0	0	0	0	0	0	0	0			Staphylococcus	0.018	0.017	0.018	0.018	0.02	0.018	0.014	0.014
Ornithinimicrobium	0.174	0.145	0.13	0.158	0.154	0.127	0.15	0.162			Aeoliella	0.029	0.032	0.029	0.031	0.029	0.028	0.021	0.023
Halyomorpha	0.006	0.006	0.006	0.005	0.006	0.006	0.006	0.006			Chamaesiphon	0.007	0.007	0.007	0.005	0.005	0.005	0.006	0.006
Jannaschia	0.011	0.011	0.012	0.012	0.01	0.011	0.011	0.011			Fluoribacter	0.001	0.001	0.001	0.001	0.001	0.001	0.001	0.001
Marinobacterium	0.009	0.009	0.01	0.01	0.008	0.008	0.007	0.008			Celerinatantimonas	0.001	0.001	0.001	0.001	0.001	0.001	0.001	0.001
Calliphora	0	0	0	0	0	0	0	0			Cyanobacterium	0.003	0.003	0.003	0.002	0.003	0.002	0.002	0.002
Octadecabacter	0.018	0.019	0.02	0.018	0.02	0.02	0.018	0.02			Delftia	0.084	0.082	0.084	0.091	0.071	0.078	0.075	0.083
Melanopsichium	0.005	0.005	0.005	0.004	0.005	0.005	0.005	0.005			Otariodibacter	0	0	0	0	0	0	0	0
Sphingobium	0.61	0.555	0.51	0.595	0.689	0.946	0.738	0.623			Thermosulfuriphilus	0.004	0.004	0.004	0.003	0.003	0.003	0.002	0.002
Castanea	0	0	0	0	0	0	0	0			Certrevirus	0	0	0	0	0	0	0	0
Sodiomyces	0.01	0.012	0.012	0.012	0.011	0.011	0.011	0.011			Dissulfurispira	0.003	0.003	0.003	0.003	0.002	0.002	0.003	0.002
Pusillimonas	0.016	0.016	0.017	0.016	0.015	0.015	0.013	0.015			Asfivirus	0	0	0	0	0	0	0	0
Monilinia	0	0	0	0	0	0	0	0			Pelolinea	0.011	0.011	0.011	0.01	0.007	0.009	0.007	0.007
Heteropneustes	0	0	0	0	0	0	0	0			Usarudivirus	0	0	0	0	0	0	0	0
Vampirococcus	0.004	0.004	0.005	0.005	0.004	0.004	0.004	0.004			Tichowtungia	0.006	0.007	0.006	0.007	0.005	0.006	0.006	0.005
Acorus	0	0	0	0	0	0	0	0			Caldicellulosiruptor	0.004	0.003	0.004	0.003	0.002	0.003	0.002	0.002
Leuconostoc	0.005	0.006	0.007	0.005	0.006	0.006	0.007	0.006			Likavirus	0	0	0	0	0	0	0	0
Mooglevirus	0	0	0	0	0	0	0	0			Vallitalea	0.001	0.001	0.001	0.001	0.001	0.001	0.001	0.001
Subtercola	0	0	0	0	0	0	0	0			Pseudoxanthomonas	0.142	0.13	0.142	0.132	0.144	0.149	0.118	0.125
Salinibacter	0.038	0.037	0.038	0.039	0.036	0.031	0.036	0.035			Colletotrichum	0.012	0.011	0.012	0.01	0.013	0.011	0.014	0.012
Ereboglobus	0.032	0.03	0.033	0.027	0.028	0.029	0.027	0.027			Terasakiella	0.002	0.002	0.002	0.002	0.002	0.003	0.002	0.002
Salinivibrio	0.003	0.004	0.003	0.003	0.003	0.003	0.003	0.003			Desulfofarcimen	0.002	0.002	0.002	0.002	0.001	0.002	0.001	0.001
Hyposmocoma	0.008	0.009	0.009	0.008	0.008	0.008	0.009	0.008			Thiosulfativibrio	0.001	0.001	0.001	0.001	0.001	0.001	0.001	0.001
Punctaria	0	0	0	0	0	0	0	0			Hungatella	0.003	0.003	0.003	0.002	0.002	0.002	0.002	0.002
Bracovirus	0	0	0	0	0	0	0	0			Sulfitobacter	0.084	0.087	0.084	0.081	0.08	0.089	0.079	0.084
Pseudogymnoascus	0.01	0.012	0.012	0.01	0.01	0.011	0.01	0.01			Solidesulfovibrio	0.048	0.05	0.048	0.046	0.037	0.042	0.045	0.045
Entransia	0	0	0	0	0	0	0	0			Fukuivirus	0	0	0	0	0	0	0	0
Coraliomargarita	0.005	0.005	0.006	0.005	0.005	0.005	0.004	0.005			Woeseia	0.009	0.009	0.009	0.009	0.007	0.009	0.006	0.007
Alloprevotella	0.002	0.002	0.002	0.001	0.002	0.002	0.002	0.002			Phoenicibacter	0.001	0.001	0.001	0.001	0.001	0.001	0.001	0.001
Cuniculiplasma	0	0	0.001	0	0	0.001	0	0			Chlamydiifrater	0	0.001	0	0	0	0	0	0
Lygodium	0	0	0	0	0	0	0	0			Actinopolymorpha	0.047	0.049	0.047	0.049	0.037	0.039	0.047	0.042
Nelumbo	0.008	0.01	0.01	0.008	0.009	0.01	0.009	0.009			Virgibacillus	0.007	0.006	0.007	0.006	0.009	0.007	0.004	0.005
Scophthalmus	0.087	0.096	0.103	0.081	0.089	0.093	0.091	0.089			Candidatus Phaeomarinobacter	0.009	0.008	0.009	0.008	0.009	0.01	0.006	0.007
Naegleria	0.004	0.004	0.005	0.004	0.005	0.005	0.004	0.005			Rhizobacter	0.203	0.183	0.203	0.247	0.136	0.187	0.16	0.197
Elymus	0	0	0.005	0.001	0	0.001	0	0			Farahnazvirus	0	0	0	0	0	0	0	0
Candidatus Cardinium	0.002	0.002	0.002	0.001	0.001	0.001	0.001	0.001			Stenotrophomonas	0.29	0.273	0.29	0.273	0.26	0.289	0.236	0.308
Labrys	0.048	0.056	0.06	0.056	0.058	0.06	0.055	0.057			Rahariannevirus	0	0	0	0	0	0	0	0
Methanocaldococcus	0.002	0.002	0.002	0.002	0.002	0.002	0.002	0.002			Tequatrovirus	0	0	0	0	0	0	0	0
Rhinolophus	0	0.001	0.001	0	0.001	0.001	0.001	0.001			Skermanella	0.148	0.153	0.148	0.149	0.146	0.16	0.155	0.146
Sepia	0	0	0	0	0	0	0	0			Methylophaga	0.004	0.005	0.004	0.004	0.005	0.005	0.003	0.004
Bhargavaea	0	0	0	0	0	0	0	0			Gluconobacter	0.022	0.021	0.022	0.02	0.02	0.025	0.018	0.021
Bronvirus	0	0	0	0	0	0	0	0			Caeruleovirus	0	0	0	0	0	0	0	0
Momordica	0.007	0.008	0.008	0.007	0.007	0.008	0.008	0.008			Bigelowiella	0	0	0	0	0.001	0	0.001	0
Candidatus Cyclonatronum	0.005	0.006	0.006	0.005	0.005	0.005	0.005	0.005			Butyrivibrio	0.003	0.002	0.003	0.003	0.002	0.003	0.001	0.002
Indivirus	0	0	0	0	0	0	0	0			Porphyrobacter	0.088	0.093	0.088	0.097	0.128	0.128	0.136	0.137
Citrullus	0	0	0	0	0	0	0	0			Phycisphaera	0.047	0.054	0.047	0.053	0.045	0.046	0.056	0.054
Psychroserpens	0.001	0.001	0.001	0.001	0.001	0.001	0.001	0.001			Faecalibaculum	0.002	0.002	0.002	0.002	0.002	0.001	0.001	0.002
Colius	0.002	0.003	0.003	0.002	0.002	0.002	0.003	0.002			Polynucleobacter	0.043	0.042	0.043	0.041	0.036	0.042	0.028	0.034
Congregibacter	0.006	0.006	0.007	0.006	0.005	0.005	0.005	0.005			Tedavirus	0	0	0	0	0	0	0	0
Pogonomyrmex	0.006	0.006	0.007	0.006	0.006	0.006	0.006	0.006			Dolosigranulum	0.001	0.001	0.001	0.001	0.001	0.001	0.001	0.001
Nonagvirus	0	0	0	0	0	0	0	0			Paremcibacter	0.005	0.005	0.005	0.005	0.005	0.006	0.005	0.005
Brevibacterium	0.114	0.104	0.098	0.108	0.104	0.093	0.1	0.106			Rhodospirillum	0.049	0.051	0.049	0.049	0.05	0.057	0.046	0.048
Temnothorax	0.008	0.009	0.008	0.007	0.008	0.007	0.007	0.007			Flavivirga	0.001	0.002	0.001	0.002	0.002	0.002	0.002	0.002
Hapsidospora	0	0	0	0	0	0	0	0			Actinobaculum	0.004	0.004	0.004	0.004	0.003	0.003	0.003	0.003
Zindervirus	0	0	0	0	0	0	0	0			Spiroplasma	0.006	0.006	0.006	0.006	0.006	0.007	0.003	0.004
Chlamydotis	0.002	0.002	0.002	0.002	0.002	0.002	0.002	0.002			Tabrizicola	0.01	0.011	0.01	0.01	0.011	0.012	0.011	0.01
Parvibaculum	0.026	0.032	0.033	0.03	0.029	0.03	0.027	0.028			Ghobesvirus	0	0	0	0	0	0	0	0
Pseudescherichia	0.004	0.004	0.004	0.004	0.004	0.004	0.004	0.004			Arequatrovirus	0	0	0	0	0	0	0.001	0.001
Conus	0	0	0	0	0	0	0	0			Thermoproteus	0.002	0.002	0.002	0.002	0.001	0.002	0.002	0.002
Morus	0.008	0.009	0.009	0.007	0.008	0.008	0.008	0.008			Ruficoccus	0.014	0.017	0.014	0.016	0.012	0.015	0.014	0.013
Aerococcus	0.003	0.003	0.004	0.003	0.003	0.003	0.003	0.003			Aquaspirillum	0.008	0.008	0.008	0.008	0.006	0.008	0.006	0.006
Hygrocybe	0	0	0	0	0	0	0	0			Glaesserella	0.002	0.001	0.002	0.001	0.001	0.002	0.001	0.001
Steinhofvirus	0	0	0	0	0	0	0	0			Candidatus Syntrophocurvum	0	0.001	0	0	0	0.001	0.001	0
Heterosigma	0	0	0	0	0	0	0	0			Sulfuritalea	0.04	0.033	0.04	0.035	0.022	0.028	0.02	0.023
Polygala	0	0	0	0	0	0	0	0			Pontibacillus	0.001	0.001	0.001	0.001	0.001	0.001	0.001	0.001
Nephromyces	0	0	0	0	0	0	0	0			Arachnia	0.026	0.028	0.026	0.026	0.02	0.019	0.022	0.021
Euzebyella	0.002	0.002	0.003	0.002	0.002	0.003	0.003	0.002			Luteithermobacter	0.005	0.005	0.005	0.005	0.005	0.005	0.004	0.004
Prosopis	0.01	0.011	0.013	0.01	0.011	0.011	0.011	0.011			Parapoxvirus	0	0	0	0	0	0	0	0
Diuraphis	0.004	0.004	0.004	0.003	0.004	0.004	0.003	0.004			Thermacetogenium	0.004	0.005	0.004	0.004	0.002	0.003	0.003	0.003
Cucumovirus	0	0	0	0	0	0	0	0			Phycicoccus	0.079	0.083	0.079	0.085	0.062	0.063	0.083	0.075
Abelia	0	0	0	0	0.002	0	0	0.006			Fictibacillus	0.002	0.002	0.002	0.002	0.002	0.002	0.001	0.002
Pseudonocardia	0.499	0.507	0.446	0.476	0.537	0.441	0.532	0.532			Aquabacterium	0.026	0.026	0.026	0.029	0.02	0.024	0.021	0.024
Python	0.009	0.011	0.011	0.009	0.01	0.011	0.01	0.01			Drulisvirus	0	0	0	0	0	0	0	0
Adelphocoris	0	0	0	0	0	0	0	0			Melaminivora	0.042	0.039	0.042	0.045	0.033	0.038	0.036	0.039
Cyanistes	0.005	0.005	0.006	0.005	0.005	0.005	0.006	0.006			Emalynvirus	0	0	0	0	0	0	0	0
Gerbera	0	0	0	0	0	0	0	0			Lancefieldella	0	0	0	0.001	0.001	0	0	0
Breoghania	0.042	0.051	0.054	0.049	0.046	0.048	0.044	0.043			Aquisediminimonas	0.018	0.019	0.018	0.02	0.027	0.026	0.028	0.028
Eimeria	0.012	0.014	0.015	0.012	0.013	0.013	0.013	0.013			Bifseptvirus	0	0	0	0	0	0	0	0
Spirodela	0.031	0.033	0.034	0.029	0.032	0.033	0.032	0.033			Acholeplasma	0.001	0.001	0.001	0.001	0.001	0.001	0	0
Neomicrococcus	0.005	0.005	0.005	0.005	0.005	0.004	0.005	0.005			Maribacter	0.01	0.007	0.01	0.009	0.011	0.01	0.009	0.009
Pavlova	0	0	0	0	0	0	0	0			Bacterioplanes	0.002	0.003	0.002	0.002	0.002	0.002	0.002	0.002
Asparagopsis	0	0	0	0	0	0	0	0			Luteibacter	0.092	0.088	0.092	0.088	0.074	0.082	0.073	0.075
Vischeria	0	0	0	0	0	0	0	0			Playavirus	0	0	0	0	0	0	0	0
Candidatus Babela	0.001	0.001	0.001	0.001	0.001	0.001	0.001	0.001			Flagellatimonas	0.024	0.017	0.024	0.017	0.016	0.018	0.012	0.013
Neovison	0	0	0	0	0	0	0	0			Thiopseudomonas	0.002	0.001	0.002	0.001	0.001	0.001	0.001	0.001
Litoreibacter	0.007	0.008	0.01	0.008	0.008	0.008	0.008	0.008			Ruthenibacterium	0.006	0.006	0.006	0.005	0.004	0.004	0.004	0.004
Ehrlichia	0.002	0.002	0.003	0.002	0.002	0.002	0.002	0.002			Pegunavirus	0	0	0	0	0	0	0	0
Oxalis	0	0	0	0	0	0	0	0			Natronoglycomyces	0.008	0.009	0.008	0.008	0.006	0.007	0.007	0.007
Neptunomonas	0.001	0.002	0.001	0.001	0.001	0.002	0.001	0.001			Acidiferrobacter	0.022	0.021	0.022	0.02	0.016	0.017	0.015	0.016
Phascolarctobacterium	0.001	0.001	0.002	0.002	0.002	0.002	0.002	0.002			Staphylothermus	0	0	0	0	0	0	0	0
Piromyces	0	0	0	0	0	0	0	0			Variovorax	1.191	1.009	1.191	1.314	0.974	1.106	0.934	1.175
Conexivisphaera	0.002	0.002	0.002	0.002	0.002	0.002	0.002	0.001			Sporolactobacillus	0.001	0.002	0.001	0.002	0.001	0.001	0.001	0.001
Capitella	0	0	0	0	0	0	0	0			Sellimonas	0.001	0.001	0.001	0.001	0.001	0.001	0.001	0.001
Tursiops	0.002	0.003	0.003	0.002	0.002	0.003	0.003	0.003			Parascardovia	0.003	0.004	0.003	0.003	0.002	0.002	0.002	0.002
Homo	1.671	0.809	1.041	0.65	1.081	1.153	0.967	0.936			Sulfuritortus	0.033	0.03	0.033	0.032	0.022	0.024	0.02	0.02
Acidovorax	0.357	0.294	0.276	0.297	0.287	0.3	0.278	0.306			Cellulosimicrobium	0.115	0.116	0.115	0.109	0.091	0.088	0.114	0.104
Endomicrobium	0.001	0.001	0.001	0.001	0.001	0.001	0.001	0.001			Humibacter	0.016	0.017	0.016	0.017	0.017	0.014	0.017	0.016
Pleomorphomonas	0.08	0.092	0.091	0.088	0.085	0.088	0.083	0.085			Halorhodospira	0.019	0.02	0.019	0.021	0.015	0.017	0.016	0.016
Tistrella	0.046	0.05	0.05	0.051	0.047	0.048	0.043	0.045			Pauljensenia	0.007	0.008	0.007	0.007	0.005	0.005	0.007	0.006
Tobamovirus	0	0	0	0	0	0	0	0			Methylomusa	0.002	0.003	0.002	0.003	0.002	0.003	0.002	0.002
Fonsecaea	0.024	0.028	0.029	0.024	0.027	0.026	0.025	0.026			Liberibacter	0.003	0.002	0.003	0.003	0.003	0.003	0.002	0.002
Tetrasphaera	0	0	0	0	0	0	0	0			Neochlamydia	0.001	0	0.001	0.001	0.001	0.001	0.001	0.001
Chironomus	0	0	0	0	0	0	0	0			Miltonvirus	0	0	0	0	0	0	0	0
Aquisphaera	0.162	0.167	0.164	0.169	0.172	0.159	0.178	0.173			Bythopirellula	0.018	0.018	0.018	0.016	0.016	0.017	0.011	0.012
Mycoavidus	0.002	0.002	0.003	0.003	0.003	0.002	0.002	0.002			Candidatus Symbiopectobacterium	0.002	0.002	0.002	0.002	0.002	0.002	0.002	0.002
Alphafusellovirus	0	0	0	0	0	0	0	0			Granulicella	0.139	0.151	0.139	0.133	0.121	0.133	0.152	0.154
Haloprofundus	0.01	0.009	0.009	0.01	0.009	0.008	0.01	0.009			Alkalicella	0.001	0.001	0.001	0	0.001	0	0	0.001
Talaromyces	0.026	0.029	0.032	0.024	0.028	0.028	0.027	0.026			Echinicola	0.017	0.014	0.017	0.016	0.019	0.019	0.014	0.015
Loa	0.002	0.003	0.003	0.002	0.003	0.003	0.003	0.003			Stanieria	0.002	0.002	0.002	0.003	0.002	0.003	0.002	0.002
Necator	0.003	0.004	0.004	0.003	0.004	0.003	0.004	0.003			Nitrobacter	0.057	0.053	0.057	0.058	0.072	0.07	0.049	0.054
Thalassospira	0.018	0.021	0.022	0.022	0.02	0.021	0.019	0.018			Aliivibrio	0.002	0.001	0.002	0.001	0.001	0.002	0.001	0.001
Thauera	0.202	0.182	0.177	0.199	0.152	0.151	0.138	0.155			Idiomarina	0.005	0.005	0.005	0.004	0.004	0.005	0.004	0.004
Westoniella	0	0	0	0	0	0	0	0			Nitrosospira	0.031	0.032	0.031	0.033	0.045	0.026	0.02	0.022
Lilium	0	0	0	0	0	0	0	0			Giardia	0.001	0	0.001	0.001	0.001	0	0	0
Leucaena	0	0	0	0	0	0	0	0			Myxoctovirus	0	0	0	0	0	0	0	0
Capsella	0.006	0.007	0.007	0.006	0.006	0.006	0.006	0.007			Buchnera	0.006	0.006	0.006	0.008	0.007	0.008	0.005	0.005
Methylosulfonomonas	0	0	0	0	0	0	0	0			Colwellia	0.004	0.004	0.004	0.004	0.004	0.005	0.003	0.003
Parechovirus	0	0	0	0	0	0	0	0			Catenulispora	0.055	0.057	0.055	0.052	0.042	0.045	0.049	0.05
Swingsia	0.003	0.003	0.004	0.003	0.003	0.003	0.003	0.003			Cyprinivirus	0	0	0	0	0	0	0	0
Leptosomus	0.002	0.002	0.002	0.002	0.002	0.002	0.002	0.002			Aminomonas	0.007	0.008	0.007	0.009	0.006	0.007	0.008	0.007
Glycomyces	0.001	0.001	0.001	0.001	0.001	0.001	0.001	0.001			Cryptomonas	0.001	0	0.001	0.001	0.001	0.001	0	0
Allium	0	0	0	0	0	0	0	0			Gemmobacter	0.01	0.01	0.01	0.01	0.01	0.013	0.011	0.012
Canis	0.022	0.024	0.027	0.021	0.024	0.026	0.024	0.024			Candidatus Puniceispirillum	0.002	0.002	0.002	0.002	0.002	0.002	0.002	0.001
Isoetes	0	0	0	0	0	0	0	0			Aminipila	0.004	0.004	0.004	0.003	0.003	0.003	0.002	0.003
Pontibacter	0.035	0.033	0.032	0.029	0.033	0.034	0.034	0.032			Reinekea	0.003	0.003	0.003	0.002	0.002	0.003	0.002	0.002
Mucinivorans	0.001	0.001	0.002	0.002	0.002	0.001	0.001	0.001			Candidatus Azoamicus	0	0	0	0	0	0	0	0
Sphaeramia	0.157	0.178	0.199	0.151	0.171	0.176	0.165	0.166			Halolamina	0.007	0.007	0.007	0.006	0.005	0.006	0.007	0.006
Emcibacter	0.01	0.011	0.012	0.011	0.011	0.011	0.01	0.011			Methanolacinia	0.001	0.001	0.001	0.001	0.001	0.001	0.001	0.001
Porphyra	0	0	0	0	0	0	0	0			Denitratisoma	0.046	0.039	0.046	0.043	0.029	0.033	0.028	0.029
Rhodotorula	0.052	0.051	0.048	0.05	0.049	0.047	0.048	0.047			Methylovirgula	0.043	0.04	0.043	0.037	0.043	0.048	0.035	0.037
Nilaparvata	0.01	0.01	0.01	0.009	0.01	0.01	0.009	0.01			Tuwongella	0.029	0.029	0.029	0.028	0.02	0.025	0.021	0.02
Haloarcula	0.018	0.019	0.017	0.018	0.016	0.016	0.017	0.016			Eremothecium	0.003	0.003	0.003	0.003	0.003	0.003	0.002	0.002
Bacteriovorax	0.002	0.002	0.002	0.002	0.002	0.003	0.002	0.002			Kostyavirus	0	0	0	0	0	0	0	0
Candidatus Symbiobacter	0.01	0.009	0.01	0.011	0.009	0.009	0.009	0.009			Nissabacter	0.006	0.006	0.006	0.006	0.005	0.006	0.006	0.005
Scolia	0	0	0	0	0	0	0	0			Lomovskayavirus	0	0	0	0	0	0	0	0
Aegilops	0.033	0.033	0.083	0.042	0.04	0.076	0.061	0.052			Caldimicrobium	0.001	0.001	0.001	0.001	0	0	0	0.001
Gadus	0.103	0.117	0.122	0.1	0.11	0.114	0.111	0.11			Halorientalis	0.015	0.017	0.015	0.015	0.012	0.012	0.015	0.015
Sagitta	0	0	0	0	0	0	0	0			Yuavirus	0	0	0	0	0	0	0	0
Labrus	0.013	0.015	0.016	0.013	0.014	0.014	0.013	0.014			Microterricola	0.032	0.03	0.032	0.03	0.037	0.028	0.031	0.029
Cryptosporidium	0.004	0.005	0.005	0.004	0.005	0.005	0.005	0.005			Turicimonas	0.002	0.002	0.002	0.002	0.001	0.002	0.001	0.001
Goniomonas	0	0	0	0	0	0	0	0			Methyloversatilis	0.032	0.029	0.032	0.03	0.02	0.023	0.018	0.019
Caenorhabditis	0.048	0.056	0.06	0.045	0.053	0.053	0.051	0.051			Aciduliprofundum	0	0	0	0	0	0	0	0
Leptolyngbya	0.017	0.019	0.022	0.017	0.018	0.019	0.018	0.017			Ferroglobus	0	0	0	0	0	0	0	0
Orepukia	0	0	0	0	0	0	0	0			Ripduovirus	0	0	0	0	0	0	0	0
Chondria	0	0	0	0	0	0	0	0			Microscilla	0	0	0	0	0	0	0	0
Nosema	0.001	0.001	0.001	0	0.001	0.001	0.001	0			Candidatus Hepatoplasma	0	0	0	0	0	0	0	0
Mycolicibacillus	0	0	0	0	0	0	0	0			Maridesulfovibrio	0.003	0.003	0.003	0.003	0.003	0.003	0.002	0.003
Ruminococcus	0.006	0.006	0.006	0.005	0.005	0.006	0.005	0.006			Thermosphaera	0	0	0	0	0	0	0	0
Brussowvirus	0	0	0	0	0	0	0	0			Galunavirus	0	0	0	0	0	0	0	0
Catharanthus	0	0	0	0	0	0	0	0			Rhodoplanes	0.337	0.225	0.337	0.245	0.294	0.331	0.169	0.204
Plesiomonas	0.003	0.003	0.004	0.003	0.003	0.003	0.002	0.003			Sphingorhabdus	0.067	0.071	0.067	0.075	0.101	0.095	0.1	0.111
Cryptocoryneum	0	0	0	0	0	0	0	0			Methylocaldum	0.018	0.02	0.018	0.017	0.015	0.015	0.014	0.015
Pantodon	0	0	0	0	0	0	0	0			Dermabacter	0.015	0.017	0.015	0.016	0.012	0.012	0.013	0.014
Petrimonas	0.005	0.005	0.005	0.005	0.005	0.005	0.005	0.005			Lessievirus	0	0	0	0	0	0	0	0
Pestivirus	0	0.001	0.001	0	0	0	0	0			Rubrivivax	0.082	0.071	0.082	0.096	0.056	0.074	0.062	0.074
Puma	0.001	0.001	0.001	0.001	0.001	0.001	0.001	0.001			Yimella	0.016	0.016	0.016	0.015	0.013	0.013	0.014	0.014
Camelus	0.016	0.017	0.018	0.014	0.017	0.016	0.016	0.016			Candidatus Pelagibacter	0.004	0.003	0.004	0.003	0.003	0.004	0.003	0.003
Saussurea	0	0	0	0	0	0	0	0			Acuticoccus	0.056	0.055	0.056	0.05	0.054	0.061	0.053	0.052
Schmidtea	0	0.001	0.001	0.001	0.001	0.001	0	0.001			Acidiphilium	0.037	0.036	0.037	0.035	0.034	0.039	0.034	0.034
Emticicia	0.003	0.003	0.003	0.002	0.004	0.004	0.003	0.003			Luteolibacter	0.067	0.068	0.067	0.073	0.089	0.081	0.07	0.076
Rasbora	0	0	0	0	0	0	0	0			Chitinibacter	0.005	0.005	0.005	0.005	0.004	0.005	0.003	0.004
Xiphinema	0	0	0	0	0	0	0	0			Encephalitozoon	0.001	0.001	0.001	0.001	0.001	0.001	0	0.001
Grosmannia	0.012	0.012	0.012	0.012	0.012	0.012	0.012	0.012			Amedibacterium	0	0	0	0	0	0	0	0
Ginkgo	0	0	0	0	0	0	0	0			Aggregatibacter	0.004	0.004	0.004	0.004	0.004	0.004	0.003	0.004
Kibdelosporangium	0.169	0.183	0.158	0.187	0.189	0.157	0.191	0.173			Treponema	0.023	0.025	0.023	0.022	0.021	0.023	0.019	0.02
Betterkatzvirus	0	0	0	0	0	0	0	0			Austwickia	0.011	0.011	0.011	0.01	0.009	0.008	0.009	0.009
Tortellinivirus	0	0	0	0	0	0	0	0			Sarcina	0	0	0	0	0	0	0	0
Oleiphilus	0.002	0.003	0.003	0.002	0.002	0.002	0.002	0.002			Hydrogenophilus	0.011	0.01	0.011	0.01	0.007	0.008	0.006	0.007
Acetomicrobium	0.002	0.001	0.002	0.002	0.001	0.001	0.001	0.001			Tenacibaculum	0.01	0.008	0.01	0.01	0.011	0.01	0.01	0.01
Paenarthrobacter	0.005	0.006	0.005	0.007	0.013	0.011	0.006	0.01			Thermanaerosceptrum	0.003	0.003	0.003	0.002	0.002	0.002	0.002	0.002
Stigmella	0	0	0	0	0	0	0	0			Chiangmaivirus	0	0	0	0	0	0	0	0
Leptotrichia	0.005	0.005	0.007	0.005	0.006	0.006	0.005	0.005			Geomonas	0.117	0.117	0.117	0.111	0.081	0.094	0.098	0.1
Paramormyrops	0.02	0.024	0.023	0.02	0.021	0.021	0.022	0.021			Anaerostipes	0.003	0.003	0.003	0.002	0.003	0.003	0.002	0.002
Lithognathus	0	0	0	0	0	0	0	0			Drechmeria	0.009	0.009	0.009	0.009	0.01	0.009	0.01	0.008
Ctenocephalides	0.005	0.005	0.006	0.005	0.005	0.005	0.006	0.005			Shimwellia	0.002	0.002	0.002	0.002	0.001	0.002	0.002	0.001
Paraburkholderia	0.496	0.508	0.509	0.529	0.436	0.441	0.406	0.439			Busanvirus	0	0	0	0	0	0	0	0
Melolontha	0	0	0	0	0	0	0	0			Clostridium	0.036	0.037	0.036	0.04	0.037	0.037	0.027	0.029
Brasilonema	0	0	0	0	0	0	0	0			Methylomicrobium	0.021	0.022	0.021	0.02	0.016	0.017	0.014	0.019
Legionella	0.026	0.027	0.034	0.025	0.027	0.03	0.027	0.026			Thermoactinomyces	0.002	0.002	0.002	0.002	0.002	0.002	0.001	0.001
Herpetomonas	0	0.001	0	0.001	0.001	0	0	0			Methanoregula	0.003	0.004	0.003	0.003	0.002	0.003	0.002	0.002
Bison	0.002	0.002	0.002	0.002	0.002	0.002	0.002	0.002			Gesputvirus	0	0	0	0	0	0	0	0
Brucella	0.02	0.023	0.024	0.023	0.022	0.023	0.021	0.022			Natronorubrum	0.006	0.007	0.006	0.006	0.004	0.006	0.006	0.005
Eggerthella	0.02	0.018	0.019	0.019	0.018	0.017	0.017	0.018			Lastavirus	0	0	0	0	0	0	0	0
Balearica	0.001	0.001	0.002	0.001	0.002	0.001	0.001	0.002			Cutibacterium	0.029	0.032	0.029	0.034	0.022	0.023	0.027	0.025
Polyangium	0.001	0.001	0.001	0.001	0.001	0.001	0.001	0.001			Stackebrandtia	0.032	0.034	0.032	0.031	0.023	0.025	0.03	0.025
Xymmer	0	0	0	0	0	0	0	0			Dialister	0.002	0.002	0.002	0.002	0.002	0.002	0.001	0.001
Tetragenococcus	0.002	0.002	0.003	0.002	0.002	0.002	0.002	0.002			Bulleidia	0	0	0	0	0.001	0	0	0
Bulboplastis	0	0	0	0	0	0	0	0			Fluviicola	0.003	0.003	0.003	0.003	0.006	0.004	0.002	0.003
Histophilus	0.001	0.001	0.001	0.001	0.001	0.001	0.001	0.001			Entomobacter	0.001	0.001	0.001	0.001	0.001	0.001	0.001	0.001
Palaeococcus	0	0	0	0	0	0	0	0			Pragia	0.001	0.001	0.001	0.001	0.001	0.001	0.001	0.001
Tyto	0.001	0.001	0.002	0.001	0.001	0.001	0.001	0.001			Cymopoleiavirus	0	0	0	0	0	0	0	0
Juglans	0.009	0.01	0.011	0.009	0.009	0.009	0.01	0.009			Actinomadura	0.318	0.318	0.318	0.315	0.245	0.249	0.298	0.272
Pepyhexavirus	0	0	0	0	0	0	0	0			Fibrella	0.02	0.02	0.02	0.02	0.019	0.02	0.027	0.02
Anaerobutyricum	0.001	0.001	0.001	0.001	0.001	0.001	0.001	0.001			Sabulilitoribacter	0.001	0.001	0.001	0.001	0.001	0.001	0.001	0.002
Nitratiruptor	0.001	0.001	0.001	0.002	0.001	0.001	0.001	0.001			Desulfarculus	0.028	0.028	0.028	0.026	0.018	0.022	0.022	0.022
Hipposideros	0.012	0.011	0.013	0.011	0.011	0.012	0.011	0.011			Tamkungvirus	0	0	0	0	0	0	0	0
Cichorium	0	0	0	0	0	0	0	0			Candidatus Nardonella	0	0	0	0	0	0	0	0
Nannochloropsis	0.01	0.011	0.013	0.011	0.011	0.01	0.01	0.011			Faecalibacillus	0	0	0	0	0	0	0	0
Bartheletia	0	0	0	0	0	0	0	0			Ketobacter	0.003	0.003	0.003	0.002	0.002	0.003	0.002	0.002
Carcharhinus	0	0	0	0	0	0	0	0			Fretibacterium	0.008	0.008	0.008	0.008	0.006	0.006	0.007	0.006
Cinara	0	0	0	0	0	0	0	0			Zurivirus	0	0	0	0	0	0	0	0
Mesocricetus	0.009	0.01	0.011	0.008	0.008	0.009	0.009	0.009			Oscillibacter	0.004	0.004	0.004	0.004	0.003	0.003	0.003	0.003
Geitlerinema	0.011	0.011	0.011	0.01	0.01	0.011	0.011	0.01			Mycoplasmopsis	0.003	0.003	0.003	0.003	0.003	0.003	0.002	0.002
Melittangium	0.084	0.077	0.076	0.073	0.073	0.07	0.081	0.072			Candidatus Absconditicoccus	0.001	0.001	0.001	0.001	0.001	0.001	0.001	0.001
Gallus	0.032	0.035	0.037	0.028	0.032	0.033	0.032	0.032			Ahduovirus	0	0	0	0	0	0	0	0
Pyronema	0	0	0	0	0	0	0	0			Roseimicrobium	0.066	0.06	0.066	0.064	0.08	0.078	0.063	0.062
Aotus	0.007	0.007	0.007	0.006	0.006	0.006	0.007	0.007			Blautia	0.006	0.007	0.006	0.007	0.006	0.007	0.006	0.006
Pseudopediastrum	0	0	0	0	0	0	0	0			Lacusarxvirus	0	0	0	0	0	0	0	0
Macrophomina	0	0	0	0	0	0	0	0			Fairfaxidumvirus	0.001	0	0.001	0	0	0	0	0
Magnetospira	0.01	0.011	0.013	0.011	0.012	0.01	0.01	0.011			Nitrosarchaeum	0.004	0.004	0.004	0.004	0.001	0.004	0.001	0.001
Dermacoccus	0.057	0.048	0.045	0.054	0.051	0.047	0.051	0.055			Macluravirus	0	0	0	0	0	0	0	0
Afipia	0.043	0.072	0.077	0.065	0.06	0.069	0.055	0.058			Ramlibacter	0.216	0.216	0.216	0.3	0.237	0.258	0.288	0.328
Orthogonalys	0	0	0	0	0	0	0	0			Jedunavirus	0	0	0	0	0	0	0	0
Dasypus	0.016	0.017	0.018	0.015	0.016	0.017	0.017	0.017			Methylophilus	0.004	0.004	0.004	0.004	0.003	0.004	0.003	0.003
Endoconidiophora	0	0	0	0	0	0	0	0			Aequoribacter	0.002	0.002	0.002	0.002	0.002	0.002	0.001	0.001
Candidatus Gullanella	0	0	0	0	0	0	0	0			Enhodamvirus	0	0	0	0	0	0	0	0
Sphaerimonospora	0	0	0	0	0	0	0	0			Janibacter	0.097	0.099	0.097	0.101	0.076	0.076	0.095	0.091
Kagunavirus	0	0	0	0	0	0	0	0			Bongovirus	0	0	0	0	0	0	0	0
Methanohalophilus	0.001	0.001	0.001	0.001	0.001	0.001	0.001	0.001			Tegunavirus	0	0	0	0	0	0	0	0
Serpentinomonas	0.047	0.041	0.04	0.043	0.035	0.039	0.032	0.037			Indlulamithivirus	0	0	0	0	0	0	0	0
Hepacivirus	0.004	0.004	0.004	0.003	0.003	0.004	0.003	0.003			Hedwigvirus	0	0	0	0	0	0	0	0
Ichthyobacterium	0.001	0.001	0.001	0.001	0.001	0.001	0.001	0.001			Moturavirus	0	0	0	0	0	0	0	0
Candidatus Arthromitus	0.001	0.001	0.001	0.001	0.001	0.001	0.001	0.001			Catenovulum	0.001	0.001	0.001	0.001	0.001	0.001	0.001	0.001
Phaseolus	0.006	0.007	0.007	0.006	0.006	0.007	0.007	0.007			Nonomuraea	0.289	0.297	0.289	0.277	0.273	0.224	0.272	0.248
Tinamus	0.005	0.005	0.005	0.005	0.005	0.005	0.005	0.005			Picrophilus	0	0	0	0	0	0	0	0
Papio	0.006	0.007	0.008	0.005	0.007	0.007	0.007	0.007			Diaminobutyricimonas	0.015	0.014	0.015	0.03	0.095	0.016	0.014	0.013
Helicosporidium	0	0	0	0	0	0	0	0			Asaia	0.008	0.01	0.008	0.009	0.008	0.009	0.006	0.008
Saccharopolyspora	0.081	0.078	0.071	0.079	0.075	0.068	0.077	0.077			Pyxidicoccus	0.102	0.104	0.102	0.096	0.084	0.09	0.115	0.114
Alpharetrovirus	0	0	0	0	0	0	0	0			Zhouia	0.002	0.002	0.002	0.002	0.003	0.003	0.002	0.002
Ceraceosorus	0.005	0.006	0.005	0.004	0.005	0.005	0.005	0.005			Luzseptimavirus	0	0	0	0	0	0	0	0
Patulibacter	0.004	0.003	0.003	0.003	0.004	0.003	0.004	0.004			Turicibacter	0.001	0.001	0.001	0.001	0.001	0.002	0.001	0.001
Plecoglossus	0	0	0	0	0	0	0	0			Pseudobdellovibrio	0.002	0.002	0.002	0.001	0.003	0.002	0.002	0.002
Azumapecten	0	0	0	0	0	0	0	0			Sulfodiicoccus	0	0	0	0	0	0	0	0
Izhakiella	0.004	0.004	0.005	0.004	0.004	0.004	0.004	0.004			Acetoanaerobium	0.001	0.001	0.001	0.001	0.001	0	0	0.001
Solea	0	0	0	0	0	0	0	0			Litoricola	0.004	0.004	0.004	0.004	0.003	0.003	0.002	0.003
Halapricum	0.008	0.009	0.008	0.009	0.007	0.007	0.007	0.007			Ammonifex	0.005	0.006	0.005	0.005	0.004	0.004	0.004	0.005
Erwinia	0.026	0.029	0.031	0.027	0.027	0.026	0.026	0.027			Actinoplanes	0.466	0.464	0.466	0.464	0.434	0.396	0.541	0.484
Cynanchum	0	0	0	0	0	0	0	0			Waddlia	0.001	0.001	0.001	0.001	0.001	0.001	0.001	0.001
Seadornavirus	0	0	0	0	0	0	0	0			Gudongella	0.001	0.001	0.001	0.001	0.001	0	0	0.001
Cercis	0	0	0	0	0	0	0	0			Vojvodinavirus	0	0	0	0	0	0	0	0
Tolumonas	0.002	0.003	0.002	0.002	0.002	0.002	0.002	0.002			Kinneretia	0.074	0.065	0.074	0.081	0.057	0.067	0.058	0.065
Geotrypetes	0.063	0.069	0.075	0.059	0.07	0.069	0.065	0.065			Thermodesulfatator	0.001	0.001	0.001	0.001	0.001	0.001	0.001	0.001
Thalassococcus	0.011	0.012	0.012	0.011	0.011	0.011	0.011	0.011			Fusarium	0.02	0.02	0.02	0.019	0.026	0.021	0.022	0.02
Suillus	0	0	0	0	0	0	0	0			Zymoseptoria	0.004	0.004	0.004	0.004	0.004	0.004	0.005	0.005
Melica	0	0	0	0	0	0	0	0			Rowavirus	0	0	0	0	0	0	0	0
Microbacterium	0.843	0.81	0.761	0.866	1.013	0.838	0.863	0.927			Actinotignum	0.003	0.003	0.003	0.003	0.002	0.002	0.002	0.002
Syntrophus	0.004	0.005	0.006	0.005	0.004	0.004	0.004	0.004			Persicimonas	0.063	0.062	0.063	0.057	0.046	0.052	0.056	0.056
Empidonax	0.007	0.007	0.007	0.006	0.007	0.006	0.007	0.007			Metallosphaera	0	0.001	0	0	0.001	0	0	0.001
Arsenophonus	0.002	0.002	0.002	0.002	0.002	0.001	0.001	0.001			Hylemonella	0.025	0.021	0.025	0.026	0.019	0.02	0.021	0.024
Primula	0	0	0	0	0	0	0	0			Aequorivita	0.008	0.007	0.008	0.007	0.009	0.008	0.007	0.008
Nothacrobeles	0	0	0	0	0	0	0	0			Tunavirus	0	0	0	0	0	0	0	0
Ilyobacter	0.001	0.001	0.001	0.001	0.001	0.001	0.001	0.001			Spartinivicinus	0.001	0.001	0.001	0.001	0.001	0.001	0.001	0.001
Millerozyma	0.003	0.004	0.004	0.002	0.003	0.004	0.003	0.003			Prevotella	0.046	0.045	0.046	0.045	0.044	0.047	0.04	0.043
Cottoperca	0.083	0.094	0.103	0.079	0.087	0.093	0.087	0.086			Constantimarinum	0.002	0.002	0.002	0.002	0.003	0.002	0.002	0.002
Torovirus	0	0	0	0	0	0	0	0			Frigoriglobus	0.203	0.224	0.203	0.22	0.211	0.228	0.244	0.235
Leptinotarsa	0.005	0.006	0.006	0.005	0.005	0.006	0.005	0.006			Koleobacter	0.001	0.001	0.001	0.001	0.001	0.001	0.001	0.001
Phaeobacter	0.043	0.046	0.048	0.045	0.046	0.048	0.044	0.045			Halobacterium	0.04	0.042	0.04	0.037	0.028	0.033	0.037	0.034
Hydrogenovibrio	0.003	0.003	0.003	0.003	0.003	0.003	0.003	0.003			Komagataella	0.001	0.001	0.001	0.001	0.002	0.001	0	0.001
Syntrophobacter	0.015	0.016	0.017	0.016	0.013	0.013	0.012	0.013			Auritidibacter	0.003	0.003	0.003	0.003	0.002	0.002	0.002	0.002
Methanoplanus	0.001	0.001	0.001	0.001	0.001	0.001	0.001	0.001			Thermosediminibacter	0.002	0.003	0.002	0.002	0.001	0.002	0.002	0.002
Pythium	0	0	0	0	0	0	0	0			Salinisphaera	0.02	0.019	0.02	0.017	0.014	0.015	0.013	0.014
Lonsdalea	0.004	0.004	0.004	0.004	0.004	0.004	0.004	0.003			Iltovirus	0	0	0	0	0	0	0	0
Endarachne	0	0	0	0	0	0	0	0			Candidatus Desulfofervidus	0.002	0.002	0.002	0.002	0.001	0.001	0.001	0.001
Varibaculum	0	0	0	0	0	0	0	0			Faecalibacterium	0.022	0.024	0.022	0.022	0.017	0.021	0.021	0.019
Suberites	0	0	0	0	0	0	0	0			Candidatus Desulforudis	0.009	0.01	0.009	0.008	0.006	0.006	0.007	0.006
Auraticoccus	0.059	0.054	0.049	0.054	0.068	0.052	0.069	0.067			Candidatus Micrarchaeum	0	0	0	0	0	0	0	0
Oceanihabitans	0.001	0.001	0.001	0.001	0.001	0.002	0.002	0.001			Mobiluncus	0.002	0.002	0.002	0.002	0.002	0.002	0.001	0.002
Nepovirus	0	0	0	0	0	0	0	0			Agrococcus	0.117	0.123	0.117	0.118	0.289	0.097	0.128	0.117
Scapunavirus	0	0	0	0	0	0	0	0			Salinicoccus	0.001	0.001	0.001	0.001	0.001	0.001	0.001	0.001
Emiliania	0.063	0.061	0.059	0.059	0.055	0.053	0.059	0.057			Xylophilus	0.038	0.035	0.038	0.038	0.029	0.034	0.031	0.034
Agrobacterium	0.195	0.231	0.245	0.233	0.228	0.241	0.217	0.222			Cruoricaptor	0.002	0.002	0.002	0.002	0.002	0.002	0.002	0.002
Mardivirus	0	0	0	0	0	0	0	0			Adlercreutzia	0.016	0.017	0.016	0.015	0.01	0.013	0.013	0.014
Glycocaulis	0.012	0.014	0.014	0.012	0.013	0.014	0.012	0.013			Cellulosilyticum	0.001	0.001	0.001	0.001	0.001	0.001	0.001	0.001
Ignatzschineria	0	0	0	0	0	0	0	0			Gloeomargarita	0.002	0.001	0.002	0.002	0.001	0.001	0.001	0.001
Chroomonas	0	0	0	0	0	0	0	0			Paucilactobacillus	0.001	0	0.001	0.001	0	0.001	0	0.001
Chloropicon	0.011	0.011	0.012	0.011	0.011	0.011	0.01	0.011			Citricoccus	0.019	0.022	0.019	0.021	0.053	0.018	0.019	0.016
Gekko	0.01	0.01	0.011	0.01	0.009	0.01	0.01	0.01			Coriobacterium	0.006	0.006	0.006	0.006	0.005	0.004	0.005	0.005
Polaromonas	0.156	0.143	0.134	0.133	0.116	0.125	0.109	0.125			Zobellella	0.01	0.01	0.01	0.01	0.008	0.009	0.008	0.009
Pelosinus	0.003	0.003	0.004	0.004	0.004	0.004	0.003	0.003			Loigolactobacillus	0.002	0.001	0.002	0.001	0.001	0.001	0.001	0.001
Ahrensia	0	0	0	0	0	0	0	0			Microvirgula	0.015	0.015	0.015	0.015	0.011	0.012	0.011	0.012
Peredibacter	0	0	0	0	0	0	0	0			Aggregatimonas	0.002	0.002	0.002	0.002	0.002	0.002	0.002	0.002
Cyclospora	0.003	0.003	0.003	0.003	0.003	0.003	0.003	0.003			Candidatus Xiphinematobacter	0.008	0.01	0.008	0.009	0.006	0.005	0.01	0.008
Sipha	0.006	0.008	0.007	0.006	0.007	0.008	0.006	0.006			Moonvirus	0	0	0	0	0	0	0	0
Picobirnavirus	0	0	0	0	0	0	0	0			Antarcticibacterium	0.009	0.008	0.009	0.009	0.011	0.012	0.009	0.01
Curvibacter	0.021	0.018	0.017	0.016	0.017	0.018	0.016	0.017			Mammarenavirus	0	0	0	0	0	0	0	0
Pseudocrossidium	0	0	0	0	0	0	0	0			Pannonibacter	0.032	0.031	0.032	0.031	0.036	0.04	0.028	0.031
Desulfofundulus	0.005	0.005	0.006	0.006	0.005	0.004	0.004	0.005			Slackia	0.006	0.007	0.006	0.007	0.004	0.005	0.005	0.004
Lophophytum	0	0	0	0	0	0	0	0			Squirtyvirus	0	0	0	0	0	0	0	0
Nakaseomyces	0.002	0.003	0.003	0.002	0.002	0.003	0.003	0.002			Nordella	0.173	0.136	0.173	0.129	0.172	0.16	0.069	0.092
Dufourea	0.005	0.005	0.005	0.004	0.005	0.005	0.004	0.004			Sorangium	0.769	0.698	0.769	0.657	0.661	0.898	0.794	0.801
Pecoramyces	0	0	0	0	0	0	0	0			Sebaldella	0.001	0	0.001	0	0.001	0	0	0
Panicum	0.032	0.034	0.032	0.032	0.032	0.033	0.035	0.034			Kafavirus	0	0	0	0	0	0	0	0
Alouatta	0	0	0	0	0	0	0	0			Betapleolipovirus	0	0	0	0	0	0	0	0
Chondrus	0.005	0.005	0.006	0.005	0.005	0.004	0.005	0.005			Sagittula	0.02	0.019	0.02	0.018	0.017	0.018	0.018	0.018
Candidatus Purcelliella	0	0	0	0	0	0	0	0			Halopseudomonas	0.034	0.031	0.034	0.032	0.026	0.029	0.022	0.027
Seonamhaeicola	0.001	0.001	0.001	0.001	0.001	0.002	0.002	0.001			Betaarterivirus	0	0	0	0	0	0	0	0
Anaerococcus	0.001	0.001	0.001	0.001	0.001	0.001	0.001	0.001			Carltongylesvirus	0	0	0	0	0	0	0	0
Passiflora	0.002	0.002	0.002	0.002	0.002	0.002	0.002	0.002			Pseudotevenvirus	0	0	0	0	0	0	0	0
Lentibacillus	0.001	0.002	0.002	0.001	0.002	0.001	0.001	0.001			Candidatus Portiera	0.001	0.001	0.001	0.001	0.001	0.001	0.001	0.001
Encephalartos	0	0	0	0	0	0	0	0			Attisvirus	0	0	0	0	0	0	0	0
Truepera	0.031	0.029	0.028	0.031	0.027	0.024	0.026	0.027			Hiyaavirus	0	0	0	0	0	0	0	0
Neoasaia	0.009	0.009	0.009	0.009	0.009	0.01	0.009	0.01			Hnatkovirus	0	0	0	0	0	0	0	0
Carnobacterium	0.004	0.005	0.007	0.004	0.004	0.005	0.006	0.005			Furfurilactobacillus	0.002	0.002	0.002	0.001	0.001	0.001	0.001	0.001
Jenufa	0	0	0	0	0	0	0	0			Alteromonas	0.013	0.014	0.013	0.012	0.013	0.015	0.011	0.012
Cucurbita	0.016	0.02	0.021	0.016	0.018	0.018	0.017	0.018			Candidatus Methanoliparum	0	0	0	0	0	0	0	0
Nankokuvirus	0	0	0	0	0	0	0	0			Seussvirus	0	0	0	0	0	0	0	0
Panonychus	0	0	0	0	0	0	0	0			Polymorphum	0.036	0.036	0.036	0.032	0.035	0.039	0.033	0.034
Floydiella	0	0	0	0	0	0	0	0			Kisquinquevirus	0	0	0	0	0	0	0	0
Pseudolabrys	0.202	0.275	0.308	0.252	0.226	0.24	0.191	0.207			Geobacillus	0.035	0.035	0.035	0.031	0.026	0.029	0.025	0.028
Monodelphis	0.016	0.016	0.018	0.014	0.015	0.016	0.015	0.016			Neospora	0.004	0.004	0.004	0.004	0.003	0.003	0.004	0.003
Geastrum	0	0	0	0	0	0	0	0			Draconibacterium	0.007	0.006	0.007	0.006	0.008	0.007	0.005	0.006
Orthohepadnavirus	0	0	0.001	0	0	0	0	0			Camvirus	0	0	0	0	0	0	0	0
Rhodoluna	0.005	0.005	0.005	0.005	0.005	0.004	0.004	0.005			Kluyveromyces	0.002	0.002	0.002	0.002	0.003	0.002	0.002	0.002
Nautilia	0.001	0.002	0.002	0.001	0.002	0.001	0.001	0.002			Roseivivax	0.046	0.047	0.046	0.044	0.045	0.051	0.048	0.046
Pseudaminobacter	0	0	0	0	0	0	0	0			Grimontia	0.002	0.002	0.002	0.002	0.002	0.002	0.001	0.002
Marvinvirus	0	0	0	0	0	0	0	0			Intrasporangium	0.039	0.041	0.039	0.043	0.028	0.029	0.037	0.036
Chelonia	0.008	0.008	0.009	0.007	0.008	0.008	0.008	0.008			Enterococcus	0.015	0.016	0.015	0.016	0.015	0.012	0.008	0.01
Solen	0	0	0	0	0	0	0	0			Sulfurifustis	0.072	0.069	0.072	0.07	0.046	0.054	0.048	0.051
Leptographium	0	0	0	0	0	0	0	0			Maioricimonas	0.069	0.072	0.069	0.072	0.059	0.06	0.057	0.058
Ophiostoma	0	0	0	0	0	0	0	0			Malaciobacter	0.002	0.002	0.002	0.002	0.002	0.002	0.001	0.001
Callorhinchus	0.012	0.014	0.015	0.012	0.012	0.013	0.013	0.012			Brevibacillus	0.055	0.058	0.055	0.049	0.041	0.047	0.039	0.043
Deltaretrovirus	0	0	0	0	0	0	0	0			Sulfurivermis	0.018	0.016	0.018	0.015	0.012	0.014	0.013	0.011
Paracoccidioides	0.005	0.005	0.005	0.004	0.004	0.005	0.005	0.005			Intestinibaculum	0	0	0	0	0	0.001	0	0
Hyperthermus	0	0.001	0.001	0.001	0.001	0	0	0.001			Halococcoides	0.004	0.004	0.004	0.004	0.002	0.003	0.003	0.003
Trachymyrmex	0.009	0.008	0.009	0.008	0.009	0.009	0.008	0.008			Thermocrinis	0.003	0.002	0.003	0.002	0.001	0.001	0.001	0.001
Aminobacter	0.09	0.112	0.113	0.118	0.098	0.113	0.096	0.091			Kurthia	0.001	0.001	0.001	0.001	0.001	0.001	0	0.001
Badnavirus	0	0	0	0	0	0	0	0			Microcoleus	0.034	0.041	0.034	0.033	0.019	0.014	0.139	0.053
Dyella	0.081	0.084	0.087	0.087	0.075	0.079	0.072	0.074			Methanosalsum	0	0	0	0	0	0	0	0
Trifolium	0	0	0.001	0	0.001	0	0	0			Limnochorda	0.032	0.037	0.032	0.031	0.021	0.023	0.026	0.025
Gluconacetobacter	0.022	0.022	0.023	0.022	0.022	0.022	0.023	0.022			Pradoshia	0.001	0.005	0.001	0.012	0.005	0.003	0.001	0.002
Gambierdiscus	0	0	0	0	0	0	0	0			Samwavirus	0	0	0	0	0	0	0	0
Fopius	0.005	0.005	0.006	0.005	0.005	0.005	0.005	0.005			Dehalobacterium	0.001	0.002	0.001	0.001	0.001	0.001	0.001	0.001
Loranthus	0	0	0	0	0	0	0	0			Bermanella	0.001	0.001	0.001	0.001	0.001	0.001	0	0.001
Cronusvirus	0	0	0	0	0	0	0	0			Sulfidibacter	0.034	0.035	0.034	0.034	0.025	0.029	0.028	0.031
Neopelma	0.005	0.005	0.005	0.005	0.005	0.005	0.005	0.005			Candidatus Nitrosacidococcus	0.001	0.001	0.001	0.001	0.001	0.001	0.001	0.001
Gordonibacter	0.039	0.036	0.036	0.039	0.034	0.032	0.035	0.036			Rhodovulum	0.039	0.039	0.039	0.039	0.037	0.04	0.037	0.039
Tritomaria	0	0	0	0	0	0	0	0			Dickeya	0.032	0.033	0.032	0.032	0.028	0.032	0.027	0.028
Pelomonas	0	0	0	0	0	0	0	0			Candidatus Nitrosotalea	0.003	0.003	0.003	0.003	0.001	0.003	0.001	0.001
Geminocystis	0.004	0.005	0.006	0.004	0.005	0.005	0.005	0.004			Cnuibacter	0.021	0.022	0.021	0.021	0.022	0.018	0.022	0.022
Rufibacter	0.024	0.019	0.021	0.019	0.021	0.023	0.026	0.022			Alphatorquevirus	0	0	0	0	0	0	0	0
Planktothrix	0.002	0.003	0.003	0.002	0.003	0.004	0.003	0.003			Ignavigranum	0	0	0	0	0	0	0	0
Agave	0	0	0	0	0	0	0	0			Juiceboxvirus	0	0	0	0	0	0	0	0
Pseudopropionibacterium	0.022	0.02	0.02	0.021	0.021	0.018	0.02	0.022			Gymnodinialimonas	0.012	0.011	0.012	0.01	0.012	0.013	0.012	0.011
Geranium	0	0	0	0	0	0	0	0			Eldridgevirus	0	0	0	0	0	0	0	0
Cryphonectria	0	0.001	0	0	0	0	0.001	0			Taylorella	0.001	0.001	0.001	0.001	0.001	0.001	0	0.001
Goodfellowiella	0	0	0	0	0	0	0	0			Kaustia	0.056	0.055	0.056	0.052	0.054	0.06	0.046	0.048
Asplenium	0	0	0	0	0	0	0	0			Hydrogenimonas	0.005	0.004	0.005	0.005	0.003	0.004	0.004	0.004
Panax	0	0	0.001	0	0	0.001	0.001	0			Kuttervirus	0	0	0	0	0	0	0	0
Apteryx	0.192	0.219	0.24	0.185	0.209	0.213	0.201	0.206			Mycoplasma	0.004	0.004	0.004	0.005	0.005	0.005	0.003	0.004
Australobius	0	0	0	0	0	0	0	0			Phayoncevirus	0	0	0	0	0	0	0	0
Aplanochytrium	0	0	0	0	0	0	0	0			Duncaniella	0.004	0.004	0.004	0.005	0.003	0.005	0.004	0.004
Ulva	0.001	0.001	0.001	0.001	0.001	0.001	0.001	0.001			Mimasvirus	0	0	0	0	0	0	0	0
Galaxyvirus	0	0	0	0	0	0	0	0			Vashvirus	0	0	0	0	0	0	0	0
Cenchrus	0	0	0	0	0	0	0	0			Thermosulfidibacter	0.002	0.002	0.002	0.002	0.001	0.001	0.002	0.001
Candidatus Odyssella	0	0	0	0	0	0	0	0			Candidatus Planktophila	0.008	0.008	0.008	0.007	0.006	0.006	0.005	0.006
Cryptobacterium	0.001	0.001	0.001	0.001	0.001	0.001	0.001	0.001			Lignipirellula	0.064	0.067	0.064	0.069	0.058	0.058	0.048	0.049
Bowservirus	0	0	0	0	0	0	0	0			Neobacillus	0.002	0.003	0.002	0.003	0.003	0.003	0.002	0.002
Murdochiella	0.001	0.001	0.001	0.001	0.001	0.001	0.001	0.001			Luteimonas	0.218	0.204	0.218	0.199	0.181	0.193	0.175	0.184
Trigintaduovirus	0	0	0	0	0	0	0	0			Epilithonimonas	0.003	0.002	0.003	0.002	0.003	0.002	0.002	0.002
Archaeoglobus	0.002	0.002	0.003	0.002	0.002	0.002	0.002	0.002			Acadianvirus	0	0	0	0	0	0	0	0
Euplotes	0	0	0	0	0	0	0	0			Fibrisoma	0	0	0	0	0	0	0	0
Salinivirga	0.002	0.002	0.002	0.002	0.002	0.003	0.002	0.002			Bifidobacterium	0.135	0.142	0.135	0.131	0.098	0.107	0.117	0.108
Paraprevotella	0.002	0.002	0.002	0.002	0.002	0.002	0.002	0.002			Candidatus Hydrogenosomobacter	0.001	0.001	0.001	0.001	0.001	0.001	0.001	0
Microcystis	0.006	0.008	0.009	0.007	0.007	0.008	0.008	0.007			Halostagnicola	0.003	0.003	0.003	0.003	0.003	0.002	0.003	0.003
Felixounavirus	0	0	0	0	0	0	0	0			Phototrophicus	0.012	0.01	0.012	0.009	0.009	0.011	0.008	0.007
Chrysoporthe	0	0	0	0	0	0	0	0			Bibersteinia	0	0	0	0	0	0.001	0	0
Marthavirus	0	0	0	0	0	0	0	0			Cardiobacterium	0.014	0.012	0.014	0.012	0.011	0.012	0.011	0.011
Methanothermus	0	0	0	0	0	0	0	0			Rimavirus	0	0	0	0	0	0	0	0
Sinocyclocheilus	0.02	0.022	0.024	0.019	0.022	0.022	0.021	0.021			Sphingomonas	4.734	5.275	4.734	5.581	7.393	7.066	7.984	8.359
Streptopelia	0.098	0.11	0.12	0.094	0.105	0.107	0.103	0.103			Thiolapillus	0.006	0.005	0.006	0.006	0.004	0.004	0.003	0.003
Desulfitobacterium	0.007	0.008	0.009	0.007	0.007	0.007	0.007	0.007			Nitratifractor	0.005	0.005	0.005	0.005	0.004	0.004	0.005	0.005
Cryptoglena	0	0	0	0	0	0	0	0			Barnyardvirus	0	0	0	0	0	0	0	0
Aquilegia	0.001	0.001	0.001	0	0.001	0.001	0	0.001			Saccharomycodes	0.001	0.001	0.001	0.001	0.001	0.001	0	0.001
Candidatus Endoriftia	0.001	0.001	0.001	0.001	0.001	0.001	0.001	0.001			Bendigovirus	0	0	0	0	0	0	0	0
Trichoplusia	0.012	0.012	0.013	0.011	0.012	0.012	0.012	0.011			Actinomyces	0.215	0.22	0.215	0.209	0.153	0.16	0.191	0.18
Halovivax	0.008	0.008	0.007	0.009	0.006	0.007	0.007	0.007			Eclunavirus	0	0	0	0	0	0	0	0
Lobosphaera	0	0	0	0	0	0	0	0			Leptodesmis	0.005	0.006	0.005	0.004	0.004	0.005	0.004	0.005
Laceyella	0.003	0.003	0.004	0.003	0.003	0.003	0.003	0.003			Kluyvera	0.006	0.006	0.006	0.006	0.004	0.006	0.005	0.005
Habropoda	0.004	0.004	0.005	0.003	0.003	0.004	0.004	0.004			Jeotgalicoccus	0.001	0.002	0.001	0.002	0.002	0.002	0.002	0.001
Chloracidobacterium	0.024	0.031	0.035	0.026	0.036	0.035	0.033	0.029			Candidatus Sneabacter	0	0	0	0	0	0	0	0
Hirschia	0.001	0.001	0.002	0.001	0.002	0.002	0.001	0.001			Paucibacter	0.017	0.016	0.017	0.019	0.013	0.016	0.013	0.015
Catovirus	0	0	0.001	0	0	0	0	0			Limnospira	0.001	0.001	0.001	0.001	0.001	0.001	0.001	0.001
Fragilariopsis	0	0	0	0	0	0	0	0			Janthinobacterium	0.137	0.13	0.137	0.14	0.11	0.121	0.111	0.126
Narcissus	0	0	0	0	0	0	0	0			Caloranaerobacter	0.001	0.001	0.001	0.001	0.001	0.001	0.001	0.001
Cicer	0.048	0.054	0.063	0.043	0.051	0.055	0.05	0.05			Inhella	0.019	0.016	0.019	0.019	0.013	0.016	0.014	0.016
Lingula	0.01	0.012	0.012	0.01	0.011	0.011	0.011	0.011			Leclercia	0.017	0.018	0.017	0.015	0.014	0.015	0.014	0.014
Plutella	0.015	0.015	0.015	0.014	0.014	0.014	0.015	0.014			Marfavirus	0	0	0	0	0	0	0	0
Gehypochthonius	0	0	0	0	0	0	0	0			Desulforapulum	0.004	0.003	0.004	0.003	0.003	0.003	0.002	0.003
Geospiza	0.001	0.002	0.002	0.001	0.002	0.002	0.001	0.001			Denitrovibrio	0.001	0.001	0.001	0.001	0.001	0.001	0.001	0.001
Defluviitoga	0.001	0.001	0.001	0.001	0.001	0.001	0.001	0.001			Betaentomopoxvirus	0	0	0	0	0	0	0	0
Desulfobacca	0.005	0.005	0.006	0.006	0.005	0.005	0.004	0.005			Macavirus	0	0	0	0	0	0	0	0
Anguilla	0	0	0	0	0	0	0	0			Methylococcus	0.069	0.068	0.069	0.064	0.05	0.057	0.049	0.052
Chloriridovirus	0	0	0	0	0	0	0	0			Halarchaeum	0.009	0.009	0.009	0.008	0.007	0.007	0.009	0.007
Conidiobolus	0	0	0	0	0	0	0	0			Cognaticolwellia	0.001	0	0.001	0.001	0.001	0	0.001	0.001
Pelagibacterium	0.022	0.024	0.027	0.023	0.026	0.028	0.028	0.027			Nocardioides	3.394	2.919	3.394	3.585	3.553	2.934	4.656	4.208
Acrospermum	0	0	0	0	0	0	0	0			Jeotgalibaca	0.002	0.002	0.002	0.002	0.004	0.002	0.001	0.002
Paeonia	0	0	0	0	0	0	0	0			Cognatishimia	0.003	0.003	0.003	0.003	0.003	0.003	0.003	0.003
Lepeophtheirus	0.001	0.001	0	0.001	0.001	0	0	0			Salmondvirus	0	0	0	0	0	0	0	0
Acidisarcina	0.019	0.022	0.027	0.024	0.02	0.02	0.021	0.018			Spirochaeta	0.013	0.015	0.013	0.013	0.009	0.011	0.01	0.009
Candidatus Ruthia	0	0	0	0	0	0	0	0			Changpingibacter	0.003	0.003	0.003	0.003	0.002	0.002	0.002	0.002
Hemiselmis	0	0	0	0	0	0	0	0			Peteryoungia	0.008	0.009	0.008	0.007	0.009	0.01	0.008	0.008
Chenopodium	0.013	0.015	0.017	0.013	0.015	0.016	0.015	0.014			Candidatus Bipolaricaulis	0.008	0.009	0.008	0.009	0.005	0.007	0.006	0.006
Pyrenophora	0.005	0.005	0.006	0.004	0.005	0.005	0.005	0.005			Acididesulfobacillus	0.003	0.004	0.003	0.003	0.003	0.003	0.003	0.003
Vagococcus	0.002	0.002	0.002	0.002	0.002	0.002	0.002	0.002			Candidatus Prometheoarchaeum	0	0	0	0	0	0.001	0	0
Triticum	0.025	0.024	0.447	0.111	0.041	0.118	0.08	0.064			Succinivibrio	0.001	0.001	0.001	0.001	0.001	0.001	0.001	0.001
Webervirus	0	0	0	0	0	0	0	0			Mesobacillus	0.004	0.004	0.004	0.004	0.004	0.004	0.003	0.004
Petrocella	0.001	0.001	0.001	0.001	0.001	0.001	0.001	0.001			Dhillonvirus	0	0	0	0	0	0	0	0
Rhizophora	0	0	0	0	0	0	0	0			Xylella	0.006	0.006	0.006	0.006	0.005	0.006	0.005	0.005
Macrostomum	0	0	0	0	0	0	0	0			Nosocomiicoccus	0.001	0.001	0.001	0.001	0	0	0	0.001
Diplonema	0	0	0	0	0	0	0	0			Actinoalloteichus	0.071	0.075	0.071	0.071	0.055	0.056	0.069	0.062
Rosa	0.01	0.01	0.012	0.009	0.009	0.011	0.01	0.01			Schiekvirus	0	0	0	0	0	0	0	0
Acidipropionibacterium	0.074	0.066	0.063	0.07	0.069	0.061	0.069	0.073			Tardiphaga	0.102	0.09	0.102	0.093	0.124	0.217	0.086	0.09
Parapygmephorus	0	0	0	0	0	0	0	0			Marivirga	0.004	0.002	0.004	0.003	0.003	0.003	0.002	0.002
Agatevirus	0	0	0	0	0	0	0	0			Methylocella	0.048	0.045	0.048	0.045	0.051	0.055	0.041	0.046
Pseudothermotoga	0.003	0.003	0.003	0.003	0.003	0.003	0.002	0.002			Methanosarcina	0.006	0.006	0.006	0.006	0.004	0.005	0.004	0.005
Choloepus	0	0	0	0	0	0	0	0			Lapidilactobacillus	0	0	0	0	0	0	0	0
Candidatus Kinetoplastibacterium	0.001	0.001	0.002	0.001	0.002	0.002	0.002	0.001			Desulfobulbus	0.025	0.028	0.025	0.024	0.019	0.022	0.02	0.019
Carthamus	0	0	0	0	0	0	0	0			Tessaracoccus	0.142	0.142	0.142	0.138	0.105	0.11	0.132	0.126
Torrenticola	0	0	0	0	0	0	0	0			Heliorestis	0.001	0.001	0.001	0.001	0.001	0.001	0.001	0.001
Elusimicrobium	0.001	0.001	0.002	0.001	0.001	0.001	0.001	0.001			Mastadenovirus	0	0	0	0	0	0	0	0
Crithopsis	0	0	0	0	0	0	0	0			Seunavirus	0	0	0	0	0	0	0	0
Miniimonas	0.044	0.04	0.035	0.041	0.041	0.036	0.04	0.043			Candidatus Ichthyocystis	0.001	0.001	0.001	0.001	0.001	0.001	0	0.001
Aeribacillus	0.001	0.001	0.001	0.001	0.001	0.001	0.001	0.001			Jeotgalibacillus	0.001	0.001	0.001	0.001	0.001	0.001	0.001	0.001
Tulanevirus	0	0	0	0	0	0	0	0			Halocatena	0.002	0.002	0.002	0.002	0.001	0.001	0.001	0.001
Candidatus Cytomitobacter	0.001	0.001	0.001	0	0.001	0.001	0.001	0.001			Dyadobacter	0.034	0.031	0.034	0.034	0.056	0.046	0.038	0.044
Modestobacter	0.197	0.17	0.132	0.134	0.265	0.189	0.245	0.257			Arenibacter	0.002	0.002	0.002	0.002	0.003	0.002	0.002	0.002
Aeginetia	0	0	0	0	0	0	0	0			Crateriforma	0.016	0.017	0.016	0.016	0.014	0.015	0.012	0.011
Labilibaculum	0.002	0.002	0.003	0.002	0.002	0.003	0.003	0.002			Lutibacter	0.004	0.003	0.004	0.004	0.004	0.004	0.004	0.004
Heterostelium	0.004	0.005	0.004	0.004	0.004	0.005	0.004	0.003			Salaquimonas	0.01	0.011	0.01	0.01	0.012	0.013	0.009	0.009
Eufriesea	0.004	0.004	0.005	0.004	0.005	0.004	0.005	0.004			Soupsvirus	0	0	0	0	0	0	0	0
Allokutzneria	0.076	0.075	0.067	0.073	0.072	0.063	0.075	0.075			Mucilaginibacter	0.115	0.111	0.115	0.116	0.192	0.153	0.132	0.132
Serpula	0.003	0.003	0.004	0.003	0.003	0.003	0.003	0.003			Alkalihalobacillus	0.004	0.004	0.004	0.003	0.004	0.004	0.003	0.003
Acinetobacter	0.048	0.055	0.09	0.052	0.05	0.058	0.055	0.049			Aquabacter	0.029	0.029	0.029	0.031	0.031	0.035	0.026	0.026
Acidobacterium	0.029	0.034	0.036	0.032	0.036	0.033	0.034	0.031			Serpentinimonas	0.037	0.032	0.037	0.038	0.026	0.029	0.027	0.032
Campanula	0	0	0	0	0	0	0	0			Aquifex	0.001	0.001	0.001	0.001	0.001	0.001	0.001	0.001
Alloscardovia	0	0	0	0	0	0	0	0			Pahexavirus	0	0	0	0	0	0	0	0
Boechera	0	0	0.001	0	0.001	0	0.001	0			Yinghuangia	0.052	0.049	0.052	0.048	0.038	0.04	0.045	0.043
Prymnesiovirus	0	0	0	0	0	0	0	0			Caminibacter	0.001	0.001	0.001	0.001	0.001	0.001	0.001	0.001
Physarum	0	0	0	0	0	0	0	0			Gynuella	0.002	0.003	0.002	0.002	0.002	0.003	0.001	0.002
Oblitimonas	0.001	0.002	0.002	0.001	0.001	0.002	0.001	0.002			Oleidesulfovibrio	0.004	0.004	0.004	0.004	0.004	0.004	0.004	0.004
Mastacembelus	0.084	0.095	0.108	0.083	0.092	0.096	0.088	0.091			Caldisphaera	0	0	0	0	0	0	0	0
Simonsiella	0.001	0.001	0.001	0.001	0.001	0.001	0.001	0.001			Salarchaeum	0.01	0.01	0.01	0.009	0.007	0.008	0.009	0.009
Sargassum	0	0	0	0	0	0	0	0			Pseudobacter	0.038	0.037	0.038	0.038	0.054	0.05	0.036	0.042
Zymobacter	0.003	0.004	0.004	0.004	0.003	0.003	0.003	0.003			Kingella	0.01	0.009	0.01	0.009	0.007	0.008	0.008	0.009
Bocaparvovirus	0	0	0	0	0	0	0	0			Thiothrix	0.014	0.013	0.014	0.012	0.012	0.014	0.01	0.011
Opisthorchis	0.004	0.005	0.005	0.004	0.004	0.004	0.004	0.004			Sterolibacterium	0.024	0.02	0.024	0.023	0.016	0.017	0.014	0.016
Denticeps	0.091	0.098	0.109	0.086	0.092	0.095	0.094	0.094			Thioclava	0.022	0.023	0.022	0.022	0.021	0.024	0.021	0.022
Thermoclostridium	0.001	0.002	0.002	0.002	0.001	0.001	0.001	0.001			Halogeometricum	0.004	0.003	0.004	0.003	0.002	0.002	0.003	0.002
Stenamma	0.001	0	0	0	0	0	0	0			Tlsvirus	0	0	0	0	0	0	0	0
Oligella	0.001	0.001	0.001	0.001	0.001	0.001	0.001	0.001			Pyrococcus	0.001	0.001	0.001	0.001	0.001	0.001	0	0
Formosa	0.007	0.006	0.007	0.005	0.006	0.008	0.007	0.007			Barnesiella	0.003	0.003	0.003	0.003	0.003	0.002	0.003	0.003
Zhihengliuella	0.014	0.013	0.012	0.014	0.014	0.012	0.013	0.013			Rhizorhabdus	0.29	0.312	0.29	0.325	0.494	0.439	0.492	0.523
Apostasia	0	0	0	0	0	0	0	0			Psychrobacter	0.008	0.008	0.008	0.008	0.009	0.009	0.006	0.008
Marinovum	0.023	0.023	0.024	0.024	0.023	0.023	0.023	0.023			Rhadinovirus	0	0	0	0	0	0	0	0
Cynoglossus	0.015	0.015	0.017	0.014	0.015	0.015	0.014	0.015			Simiduia	0.005	0.005	0.005	0.004	0.004	0.005	0.004	0.004
Jatrophihabitans	0.034	0.03	0.027	0.032	0.032	0.028	0.03	0.032			Acidibrevibacterium	0.023	0.024	0.023	0.021	0.02	0.024	0.019	0.019
Pristimantis	0	0	0	0	0	0	0	0			Audreyjarvisvirus	0	0	0	0	0	0	0	0
Bostrychia	0	0	0	0	0	0	0	0			Burkholderia	1.17	1.121	1.17	1.12	0.868	0.984	0.902	0.935
Rhopalosiphum	0.004	0.005	0.005	0.004	0.005	0.005	0.004	0.004			Opitutus	0.192	0.151	0.192	0.167	0.182	0.386	0.131	0.162
Apareiodon	0	0	0	0	0	0	0	0			Polymorphobacter	0.068	0.075	0.068	0.075	0.093	0.086	0.097	0.1
Hypophthalmichthys	0	0	0	0	0	0	0	0			Euhalothece	0.001	0.001	0.001	0.001	0.001	0.001	0.001	0.001
Sapyga	0	0	0	0	0	0	0	0			Candidatus Profftella	0	0	0	0	0	0	0	0
Zootermopsis	0.009	0.009	0.009	0.007	0.009	0.008	0.008	0.008			Desulfoluna	0.008	0.008	0.008	0.007	0.005	0.006	0.005	0.006
Veronicastrum	0	0	0	0	0	0	0	0			Mangrovibacillus	0.001	0.001	0.001	0.001	0.001	0.001	0.001	0.001
Thermobifida	0.021	0.019	0.018	0.021	0.019	0.016	0.018	0.02			Gordonvirus	0	0	0	0	0	0	0	0
Anderseniella	0.015	0.017	0.019	0.018	0.015	0.017	0.014	0.016			Borreliella	0.001	0.001	0.001	0.001	0.001	0.001	0	0.001
Capripoxvirus	0	0	0	0	0	0	0	0			Bixzunavirus	0	0	0	0	0	0	0	0
Miscanthicoccus	0	0	0	0	0	0	0	0			Candidatus Deianiraea	0	0	0	0.001	0.001	0	0	0
Tarenaya	0.01	0.011	0.013	0.01	0.01	0.011	0.01	0.01			Parachlamydia	0.001	0.001	0.001	0.001	0.001	0.001	0.001	0.001
Anoplopoma	0	0	0	0	0	0	0	0			Thermoplasma	0	0	0	0	0	0	0	0
Hyalangium	0.001	0.001	0.001	0.001	0.001	0.001	0.001	0.001			Candidatus Contubernalis	0.001	0.001	0.001	0.002	0.001	0.002	0.002	0.002
Rummeliibacillus	0.001	0.001	0.001	0.001	0.001	0.001	0.001	0.001			Zophobihabitans	0.001	0.001	0.001	0.001	0.001	0	0	0
Gasterosteus	0.003	0.003	0.004	0.003	0.003	0.003	0.003	0.003			Candidatus Saccharimonas	0.003	0.004	0.003	0.004	0.006	0.004	0.005	0.004
Nassella	0	0	0	0	0	0	0	0			Babesia	0.002	0.005	0.002	0.002	0.003	0.003	0.002	0.002
Manacus	0.002	0.002	0.002	0.002	0.002	0.002	0.002	0.002			Actinocatenispora	0.08	0.08	0.08	0.077	0.061	0.061	0.078	0.068
Eptatretus	0.001	0.001	0.002	0.001	0.001	0.001	0.001	0.001			Desulfurispirillum	0.006	0.006	0.006	0.005	0.005	0.005	0.005	0.005
Thermobaculum	0.009	0.009	0.008	0.008	0.008	0.007	0.008	0.008			Labilithrix	0.182	0.201	0.182	0.193	0.187	0.184	0.208	0.209
Caloramator	0.001	0.001	0.001	0.001	0.001	0.001	0.001	0.001			Sneathia	0	0	0	0	0	0	0	0
Achlya	0.001	0	0.001	0.001	0.001	0.001	0.001	0			Slopekvirus	0.004	0.004	0.004	0.005	0.013	0	0	0
Ateles	0	0	0	0	0	0	0	0			Clavibacter	0.113	0.119	0.113	0.112	0.112	0.094	0.121	0.118
Simplexvirus	0.003	0.002	0.002	0.002	0.002	0.002	0.002	0.003			Allofrancisella	0.001	0.001	0.001	0.001	0.001	0.001	0.001	0.001
Magnolia	0	0	0	0	0	0	0	0			Avipoxvirus	0	0	0	0	0	0	0	0
Musa	0.02	0.021	0.023	0.019	0.022	0.019	0.02	0.02			Qipengyuania	0.189	0.203	0.189	0.211	0.284	0.275	0.313	0.311
Oikopleura	0.001	0.001	0	0.001	0	0	0	0.001			Kosmotoga	0.002	0.001	0.002	0.001	0.001	0.001	0.001	0.001
Egibacter	0.077	0.061	0.061	0.073	0.057	0.049	0.054	0.059			Sansavirus	0	0	0	0	0	0	0	0
Brenneria	0.013	0.015	0.015	0.014	0.013	0.013	0.012	0.014			Marisediminicola	0.015	0.015	0.015	0.014	0.021	0.014	0.016	0.018
Symbiobacterium	0.036	0.034	0.033	0.035	0.032	0.029	0.031	0.031			Casimicrobium	0.03	0.026	0.03	0.03	0.021	0.023	0.019	0.021
Meteorus	0	0	0	0	0	0	0	0			Christensenella	0.012	0.014	0.012	0.013	0.009	0.012	0.01	0.011
Isodiametra	0	0	0	0	0	0	0	0			Wphvirus	0	0	0	0	0	0	0	0
Solitalea	0.005	0.004	0.006	0.004	0.005	0.006	0.006	0.005			Pyrodictium	0	0	0	0	0	0	0	0
Oleispira	0.001	0.002	0.002	0.001	0.001	0.002	0.001	0.001			Dolichospermum	0.006	0.006	0.006	0.005	0.005	0.006	0.005	0.007
Betasatellite	0	0	0	0	0	0	0	0			Trypanosoma	0.002	0.002	0.002	0.002	0.002	0.002	0.001	0.002
Morganella	0.005	0.005	0.006	0.005	0.006	0.005	0.005	0.005			Betatristromavirus	0	0	0	0	0	0	0	0
Amaranthus	0	0.001	0	0	0	0.001	0	0			Cyanobium	0.03	0.03	0.03	0.026	0.021	0.022	0.025	0.022
Steroidobacter	0.025	0.034	0.03	0.032	0.023	0.025	0.022	0.021			Sulfurisphaera	0	0	0	0	0	0	0	0
Yangia	0.051	0.053	0.052	0.052	0.05	0.053	0.051	0.051			Thermofilum	0.001	0.001	0.001	0.001	0	0	0	0
Helicobacter	0.017	0.019	0.024	0.017	0.018	0.019	0.017	0.017			Baxtervirus	0	0	0	0	0	0	0	0
Sporanaerobacter	0.001	0.001	0.001	0.001	0.001	0.001	0.001	0.001			Schaalia	0.037	0.039	0.037	0.035	0.026	0.03	0.033	0.03
Ceetrepovirus	0	0	0	0	0	0	0	0			Halotalea	0.016	0.016	0.016	0.015	0.012	0.014	0.013	0.013
Nicrophorus	0.006	0.006	0.008	0.006	0.006	0.006	0.006	0.006			Hydrogenobacter	0.001	0.001	0.001	0.001	0.001	0.001	0.001	0.001
Noteucinetus	0	0	0	0	0	0	0	0			Kelleziovirus	0	0	0	0	0	0	0	0
Enchodelus	0	0	0	0	0	0	0	0			Glaciecola	0.001	0.001	0.001	0.001	0.001	0.001	0.001	0.001
Cupriavidus	0.78	0.757	0.729	0.806	0.64	0.643	0.59	0.66			Curtobacterium	0.166	0.171	0.166	0.162	0.156	0.135	0.171	0.16
Musca	0.006	0.007	0.007	0.006	0.007	0.007	0.006	0.006			Timquatrovirus	0.002	0.002	0.002	0.002	0.002	0.002	0.002	0.002
Chlorobaculum	0.03	0.029	0.031	0.03	0.027	0.027	0.028	0.028			Massilia	0.696	0.684	0.696	0.759	0.577	0.631	0.689	0.77
Candidatus Nanopelagicus	0.002	0.002	0.002	0.002	0.002	0.002	0.002	0.002			Jiangella	0.15	0.156	0.15	0.146	0.121	0.116	0.138	0.118
Lactarius	0	0	0	0	0	0	0	0			Erysipelothrix	0.002	0.002	0.002	0.002	0.002	0.002	0.002	0.001
Agricanvirus	0	0	0	0	0	0	0	0			Eceepunavirus	0	0	0	0	0	0	0	0
Neokomagataea	0.006	0.007	0.007	0.006	0.006	0.007	0.006	0.007			Desulfonema	0.01	0.011	0.01	0.009	0.007	0.009	0.007	0.009
Bathycoccus	0.005	0.005	0.005	0.004	0.005	0.004	0.004	0.004			Klausavirus	0	0	0	0	0	0	0	0
Acetobacter	0.027	0.029	0.03	0.028	0.03	0.029	0.029	0.028			Singulisphaera	0.083	0.1	0.083	0.09	0.073	0.08	0.095	0.087
Paramecium	0.008	0.01	0.011	0.008	0.01	0.01	0.01	0.01			Oceanispirochaeta	0.001	0.001	0.001	0.001	0.001	0.001	0.001	0
Haematobacter	0.015	0.016	0.016	0.016	0.015	0.017	0.016	0.015			Anaerotignum	0.001	0.001	0.001	0.001	0.001	0.001	0.001	0.001
Luteitalea	0.297	0.349	0.394	0.392	0.261	0.261	0.225	0.258			Melissococcus	0	0	0	0	0	0	0	0
Planotetraspora	0	0	0	0	0	0	0	0			Marinagarivorans	0.001	0.001	0.001	0.001	0.001	0.001	0.001	0.001
Avastrovirus	0	0	0	0	0	0	0	0			Sedimentisphaera	0.003	0.003	0.003	0.003	0.003	0.003	0.002	0.003
Vitis	0.053	0.059	0.069	0.052	0.058	0.062	0.057	0.059			Methanospirillum	0.001	0.001	0.001	0.001	0	0	0	0
Artibeus	0	0	0	0	0	0	0	0			Candidatus Mancarchaeum	0	0	0	0	0	0	0	0
Olea	0.012	0.013	0.014	0.01	0.012	0.012	0.012	0.013			Aromatoleum	0.156	0.147	0.156	0.153	0.101	0.116	0.101	0.104
Paraglaciecola	0.001	0.001	0.002	0.001	0.001	0.002	0.001	0.001			Candidatus Nitrosocaldus	0.001	0.001	0.001	0.001	0	0.001	0	0
Marichromatium	0.029	0.031	0.029	0.032	0.026	0.025	0.025	0.027			Sparkyvirus	0	0	0	0	0	0	0	0
Macaca	0.029	0.03	0.032	0.026	0.029	0.03	0.028	0.029			Methanosphaerula	0.002	0.002	0.002	0.002	0.001	0.002	0.001	0.002
Alcanivorax	0.05	0.05	0.051	0.052	0.045	0.044	0.043	0.045			Pelistega	0.001	0.001	0.001	0.001	0.001	0.001	0	0.001
Rhodopseudomonas	0.375	0.491	0.516	0.459	0.422	0.454	0.388	0.401			Natribaculum	0.005	0.005	0.005	0.004	0.003	0.003	0.004	0.004
Leucobacter	0.055	0.051	0.048	0.055	0.052	0.045	0.051	0.052			Spiractinospora	0.027	0.026	0.027	0.025	0.018	0.02	0.022	0.02
Thermobispora	0.06	0.054	0.048	0.057	0.052	0.045	0.051	0.054			Ferrimonas	0.007	0.007	0.007	0.007	0.006	0.006	0.005	0.005
Rubus	0	0	0	0	0	0	0	0			Vespertiliibacter	0	0	0	0.001	0	0	0	0
Paraliobacillus	0.001	0.001	0.001	0.001	0.001	0.001	0.001	0.001			Nitrososphaera	0.049	0.047	0.049	0.049	0.008	0.035	0.009	0.008
Veillonella	0.003	0.003	0.004	0.003	0.003	0.003	0.003	0.003			Raleighvirus	0	0	0	0	0	0	0	0
Tsukamurella	0.111	0.105	0.092	0.106	0.101	0.09	0.101	0.104			Woodruffvirus	0	0	0	0	0	0	0	0
Octopus	0.012	0.013	0.013	0.011	0.012	0.013	0.011	0.011			Dehalogenimonas	0.015	0.018	0.015	0.015	0.01	0.012	0.009	0.01
Bambusa	0	0	0	0	0	0.001	0.001	0.001			Aquisalimonas	0.019	0.017	0.019	0.018	0.013	0.014	0.013	0.013
Thiohalocapsa	0	0	0	0	0	0	0	0			Sukuvirus	0	0	0	0	0	0	0	0
Streptomyces	8.114	7.455	6.865	7.825	7.37	6.546	7.56	7.707			Anabaenopsis	0.003	0.003	0.003	0.003	0.002	0.003	0.002	0.003
Gemmata	0.284	0.316	0.311	0.329	0.362	0.356	0.374	0.369			Jwalphavirus	0	0	0	0	0	0	0	0
Salinibacterium	0.039	0.037	0.035	0.039	0.044	0.039	0.042	0.043			Candidatus Fonsibacter	0.001	0	0.001	0.001	0	0.001	0	0
Avicennia	0	0	0	0	0	0	0	0			Syntrophobotulus	0.002	0.001	0.002	0.001	0.001	0.001	0.001	0.001
Acidomonas	0	0	0	0	0	0	0	0			Leptothermofonsia	0.006	0.006	0.006	0.005	0.004	0.006	0.005	0.005
Anaeromyxobacter	0.36	0.347	0.342	0.361	0.316	0.303	0.313	0.312			Fromanvirus	0.002	0.002	0.002	0.001	0.001	0.002	0.002	0.002
Candida	0.002	0.002	0.003	0.002	0.002	0.002	0.002	0.002			Alloactinosynnema	0.051	0.053	0.051	0.048	0.042	0.052	0.055	0.043
Adiantum	0	0	0	0	0	0	0	0			Suttonella	0.001	0.002	0.001	0.001	0.001	0.001	0.001	0.001
Stropharia	0	0	0	0	0	0	0	0			Chlorovirus	0	0	0	0	0	0	0	0
Breviolum	0	0	0	0	0	0	0	0			Pseudoclavibacter	0.003	0.004	0.003	0.003	0.003	0.003	0.003	0.003
Gelidium	0	0	0	0	0	0	0	0			Corallococcus	0.204	0.206	0.204	0.193	0.162	0.172	0.211	0.2
Thermopsis	0	0	0	0	0	0	0	0			Parasedimentitalea	0.004	0.004	0.004	0.004	0.003	0.004	0.003	0.003
Speleorchestes	0	0	0	0	0	0	0	0			Sulfuricaulis	0.037	0.035	0.037	0.034	0.022	0.028	0.021	0.023
Melanaphis	0.004	0.005	0.005	0.004	0.004	0.005	0.004	0.004			Nitrosomonas	0.016	0.016	0.016	0.016	0.013	0.014	0.009	0.011
Sinonovacula	0	0	0	0	0	0	0	0			Chenonavirus	0	0	0	0	0	0	0	0
Shiraia	0	0	0	0	0	0	0	0			Anoxybacter	0.002	0.003	0.002	0.002	0.001	0.002	0.002	0.001
Lemodes	0	0	0	0	0	0	0	0			Flavivirus	0	0	0	0	0	0	0	0
Taiwanofungus	0	0	0	0	0	0	0	0			Oceanithermus	0.028	0.028	0.028	0.026	0.018	0.021	0.023	0.023
Stylophora	0.01	0.01	0.011	0.009	0.01	0.01	0.01	0.011			Paludibacter	0.003	0.003	0.003	0.004	0.005	0.004	0.004	0.004
Crocus	0	0	0	0	0	0	0	0			Herbiconiux	0.022	0.021	0.022	0.02	0.023	0.018	0.023	0.022
Ipomoea	0.095	0.106	0.119	0.091	0.104	0.107	0.102	0.103			Cystobacter	0.067	0.069	0.067	0.066	0.053	0.059	0.063	0.063
Parvularcula	0.007	0.007	0.008	0.007	0.007	0.007	0.007	0.007			Paenalcaligenes	0.002	0.001	0.002	0.001	0.001	0.001	0.001	0.001
Nylanderia	0.007	0.008	0.008	0.006	0.008	0.007	0.007	0.007			Bacteroides	0.045	0.043	0.045	0.047	0.051	0.052	0.042	0.043
Oncorhynchus	0.028	0.031	0.032	0.027	0.029	0.03	0.03	0.03			Hartmannibacter	0.036	0.037	0.036	0.035	0.038	0.044	0.034	0.035
Dhakavirus	0	0	0	0	0	0	0	0			Rogerhendrixvirus	0	0	0	0	0	0	0	0
Alphasphaerolipovirus	0	0	0	0	0	0	0	0			Kitasatospora	0.132	0.137	0.132	0.126	0.102	0.105	0.129	0.117
Isochrysis	0	0	0	0	0	0	0	0			Pseudactinotalea	0.021	0.022	0.021	0.022	0.017	0.017	0.021	0.019
Serratia	0.138	0.141	0.144	0.137	0.126	0.128	0.124	0.125			Thermogladius	0	0	0	0	0	0	0	0
Spirometra	0.131	0.147	0.161	0.128	0.142	0.145	0.14	0.141			Acetilactobacillus	0.001	0.001	0.001	0	0.001	0.001	0.001	0.001
Tobravirus	0	0	0	0	0	0	0	0			Carboxydothermus	0.002	0.002	0.002	0.002	0.001	0.002	0.002	0.002
Ectocarpus	0	0	0	0	0	0	0	0			Polymorphospora	0.047	0.046	0.047	0.044	0.039	0.037	0.043	0.04
Cabomba	0	0	0	0	0	0	0	0			Thermodesulfobium	0.002	0.002	0.002	0.002	0.001	0.002	0.002	0.002
Ranavirus	0	0	0	0	0	0	0	0			Lacibacter	0.064	0.04	0.064	0.139	0.052	0.053	0.044	0.049
Elaeis	0.013	0.015	0.014	0.012	0.013	0.014	0.013	0.012			Hydrogenobaculum	0.001	0.001	0.001	0.001	0.001	0.001	0.001	0
Moraxella	0.007	0.008	0.009	0.008	0.008	0.008	0.007	0.007			Cryptococcus	0.004	0.003	0.004	0.003	0.004	0.004	0.003	0.003
Hyriopsis	0	0	0	0	0	0	0	0			Dissulfurimicrobium	0.004	0.003	0.004	0.004	0.002	0.004	0.003	0.004
Aristolochia	0	0	0	0	0	0	0	0			Ishigurovirus	0	0	0	0	0	0	0	0
Raphidocelis	0	0	0	0	0	0	0	0			Chakrabartyvirus	0	0	0	0	0	0	0	0
Thermosporothrix	0.009	0.01	0.01	0.01	0.008	0.009	0.008	0.008			Weizmannia	0.005	0.005	0.005	0.005	0.005	0.005	0.004	0.005
Chelativorans	0.025	0.03	0.031	0.03	0.029	0.032	0.026	0.027			Sinorhizobium	0.212	0.213	0.212	0.199	0.233	0.25	0.194	0.195
Nucleorhabdovirus	0	0	0	0	0	0	0	0			Vibrio	0.092	0.093	0.092	0.083	0.08	0.09	0.069	0.073
Bingvirus	0	0	0	0	0	0	0	0			Methyloligella	0.038	0.035	0.038	0.04	0.037	0.04	0.026	0.028
Histoplasma	0.003	0.003	0.003	0.003	0.003	0.003	0.003	0.003			Halomicronema	0.007	0.007	0.007	0.006	0.005	0.006	0.006	0.008
Vogesella	0.018	0.018	0.017	0.018	0.016	0.016	0.014	0.015			Kyrpidia	0.01	0.012	0.01	0.011	0.008	0.008	0.007	0.008
Crocosphaera	0.001	0.002	0.002	0.002	0.002	0.002	0.002	0.002			Mitsuaria	0.055	0.051	0.055	0.06	0.043	0.047	0.043	0.051
Cryptotermes	0.008	0.008	0.009	0.007	0.008	0.008	0.008	0.008			Marixanthomonas	0.001	0.001	0.001	0.001	0.002	0.001	0.001	0.001
Cycas	0	0	0	0	0	0	0	0			Flavihumibacter	0.055	0.049	0.055	0.06	0.071	0.062	0.054	0.059
Phikmvvirus	0	0	0	0	0	0	0	0			Pseudocitrobacter	0.002	0.002	0.002	0.002	0.002	0.002	0.002	0.002
Macrococcus	0.002	0.002	0.002	0.002	0.002	0.002	0.002	0.002			Methanofervidicoccus	0	0	0	0	0	0	0	0
Ammopiptanthus	0	0	0	0	0	0	0	0			Sulfobacillus	0	0	0	0	0	0	0	0
Cenarchaeum	0.003	0.003	0.003	0.003	0.003	0.002	0.002	0.003			Metamycoplasma	0.001	0.001	0.001	0.002	0.002	0.001	0.001	0.001
Oxytricha	0	0	0	0	0	0	0	0			Gammasphaerolipovirus	0	0	0	0	0	0	0	0
Lygus	0	0	0	0	0	0	0	0			Ewingella	0.002	0.003	0.002	0.002	0.002	0.003	0.002	0.002
Sediminicola	0.002	0.002	0.002	0.001	0.002	0.002	0.002	0.002			Caldivirga	0.001	0.001	0.001	0	0	0	0	0
Andrena	0	0	0	0	0	0	0	0			Gustavvirus	0	0	0	0	0	0	0	0
Weissella	0.006	0.007	0.008	0.005	0.006	0.006	0.006	0.006			Thermosipho	0.002	0.001	0.002	0.002	0.002	0.001	0.001	0.001
Saitoella	0.003	0.004	0.003	0.003	0.004	0.003	0.003	0.003			Aquiflexum	0.005	0.004	0.005	0.004	0.005	0.005	0.003	0.004
Raphidiopsis	0.001	0.001	0.001	0.001	0.001	0.001	0.001	0.001			Nodensvirus	0	0	0	0	0	0	0	0
Caulerpa	0	0	0	0	0	0	0	0			Brevefilum	0.006	0.006	0.006	0.004	0.004	0.005	0.003	0.004
Fargesia	0	0	0	0	0	0	0	0			Caproicibacterium	0.003	0.003	0.003	0.003	0.002	0.003	0.002	0.002
Theropithecus	0.001	0.001	0.001	0.001	0.001	0.001	0.001	0.001			Planococcus	0.021	0.024	0.021	0.021	0.036	0.02	0.018	0.02
Wickerhamiella	0.002	0.002	0.002	0.001	0.002	0.002	0.002	0.002			Pochonia	0.004	0.003	0.004	0.003	0.005	0.004	0.004	0.005
Corallorhiza	0	0	0	0	0	0	0	0			Halanaeroarchaeum	0.002	0.003	0.002	0.002	0.002	0.002	0.002	0.002
Maritalea	0.004	0.005	0.005	0.005	0.005	0.006	0.005	0.005			Ferriphaselus	0.01	0.009	0.01	0.01	0.007	0.008	0.006	0.007
Sulfurimonas	0.004	0.004	0.005	0.003	0.004	0.004	0.004	0.004			Candidatus Methylospira	0.009	0.009	0.009	0.008	0.008	0.008	0.008	0.008
Herbinix	0	0.001	0.001	0.001	0.001	0.001	0.001	0.001			Ficleduovirus	0	0	0	0	0	0	0	0
Luteipulveratus	0.048	0.044	0.039	0.048	0.044	0.039	0.047	0.051			Ayohtrevirus	0	0	0	0	0	0	0	0
Pamexvirus	0.001	0.001	0.001	0.001	0	0	0.001	0.001			Luteimicrobium	0.027	0.027	0.027	0.026	0.02	0.02	0.024	0.023
Galdieria	0.002	0.002	0.002	0.002	0.002	0.002	0.002	0.002			Secundilactobacillus	0.002	0.001	0.002	0.001	0.001	0.001	0.001	0.001
Nannizzia	0.003	0.003	0.003	0.003	0.003	0.003	0.003	0.003			Ruegeria	0.029	0.026	0.029	0.028	0.027	0.029	0.024	0.025
Salinicola	0.019	0.02	0.019	0.021	0.018	0.018	0.017	0.017			Azoarcus	0.168	0.152	0.168	0.162	0.11	0.126	0.108	0.115
Atopobium	0.001	0.001	0.001	0.001	0.001	0.001	0.001	0.001			Anatilimnocola	0.083	0.085	0.083	0.092	0.095	0.091	0.072	0.079
Platysiphonia	0	0	0	0	0	0	0	0			Pakpunavirus	0	0	0	0	0	0	0	0
Haliotis	0.001	0.001	0.001	0.001	0.001	0.001	0.001	0.001			Arcanobacterium	0.004	0.004	0.004	0.004	0.003	0.003	0.003	0.003
Kutzneria	0.08	0.079	0.072	0.076	0.078	0.068	0.084	0.079			Thermaerobacter	0.079	0.084	0.079	0.076	0.05	0.057	0.064	0.06
Heliothis	0	0	0	0	0	0	0	0			Methanothermococcus	0	0	0	0	0	0	0	0
Lagerstroemia	0	0	0	0	0	0	0	0			Romboutsia	0.001	0.001	0.001	0.001	0.003	0.001	0.001	0.001
Pantoea	0.053	0.064	0.066	0.058	0.055	0.057	0.053	0.055			Gottschalkia	0.001	0.001	0.001	0.001	0.001	0.001	0	0
Pajaroellobacter	0.002	0.002	0.003	0.002	0.002	0.002	0.002	0.002			Sphingopyxis	0.71	0.771	0.71	0.797	1.225	1.067	1.125	1.184
Centapoxvirus	0	0	0	0	0	0	0	0			Thiomicrorhabdus	0.006	0.006	0.006	0.005	0.005	0.006	0.004	0.004
Hyphomicrobium	0.099	0.135	0.144	0.142	0.11	0.119	0.097	0.103			Altererythrobacter	0.099	0.107	0.099	0.117	0.159	0.168	0.172	0.168
Thiomonas	0.083	0.079	0.079	0.085	0.064	0.069	0.062	0.068			Friedmanniella	0.054	0.055	0.054	0.056	0.043	0.043	0.087	0.062
Galium	0	0	0	0	0	0	0	0			Niabella	0.044	0.038	0.044	0.044	0.058	0.053	0.039	0.046
Rivularia	0.002	0.003	0.004	0.003	0.003	0.003	0.003	0.003			Chlorobium	0.008	0.01	0.008	0.008	0.006	0.007	0.006	0.006
Wenzhouxiangella	0.022	0.023	0.024	0.024	0.02	0.021	0.019	0.02			Hoyosella	0.011	0.011	0.011	0.01	0.008	0.008	0.008	0.007
Myripristis	0.135	0.154	0.166	0.131	0.149	0.149	0.143	0.145			Serpentinicella	0.001	0	0.001	0.001	0	0	0	0
Chionanthus	0	0	0	0	0	0	0	0			Desulfoscipio	0.003	0.004	0.003	0.003	0.002	0.003	0.001	0.002
Evaniella	0	0	0	0	0	0	0	0			Sarumanvirus	0	0	0	0	0	0	0	0
Saccharophagus	0.002	0.002	0.002	0.002	0.002	0.002	0.002	0.002			Effusibacillus	0.003	0.003	0.003	0.003	0.002	0.002	0.002	0.002
Pseudoscardovia	0	0	0	0	0	0	0	0			Parasphingopyxis	0.085	0.096	0.085	0.094	0.138	0.124	0.14	0.152
Roseolovirus	0	0	0	0	0	0	0	0			Ruania	0.095	0.094	0.095	0.09	0.077	0.076	0.086	0.079
Coix	0	0	0	0	0	0	0	0			Aurantiacibacter	0.022	0.023	0.022	0.026	0.035	0.034	0.036	0.037
Halobellus	0.013	0.012	0.012	0.012	0.011	0.011	0.011	0.011			Rubinisphaera	0.02	0.021	0.02	0.019	0.017	0.018	0.015	0.016
Branchiostoma	0.025	0.027	0.028	0.024	0.026	0.027	0.025	0.026			Coprothermobacter	0.001	0.001	0.001	0.002	0.001	0.001	0.001	0.001
Nomascus	0.009	0.009	0.009	0.008	0.009	0.008	0.009	0.009			Lymphocryptovirus	0	0	0	0	0	0	0	0
Sulfurihydrogenibium	0.001	0.001	0.001	0.001	0.002	0.002	0.001	0.002			Ectothiorhodosinus	0.004	0.004	0.004	0.004	0.003	0.003	0.003	0.003
Bodomorpha	0	0	0	0	0	0	0	0			Bremerella	0.045	0.05	0.045	0.046	0.044	0.042	0.031	0.034
Spongiibacter	0.002	0.002	0.003	0.002	0.002	0.002	0.002	0.002			Lacrimispora	0.002	0.002	0.002	0.002	0.002	0.001	0.001	0.001
Carex	0	0	0.001	0	0.003	0.002	0.001	0.002			Filimonas	0.019	0.017	0.019	0.02	0.027	0.024	0.023	0.024
Candidatus Aquiluna	0.002	0.002	0.002	0.002	0.002	0.002	0.001	0.001			Flexistipes	0.002	0.001	0.002	0.001	0.001	0.002	0.001	0.001
Parvicapsula	0	0	0	0	0	0	0	0			Ichnovirus	0	0	0	0	0	0	0	0
Hyaloscypha	0.007	0.007	0.008	0.007	0.007	0.008	0.007	0.007			Candidatus Thioglobus	0.001	0.001	0.001	0.001	0.001	0.001	0.001	0.001
Epinephelus	0	0	0	0	0	0	0	0			Spiribacter	0.062	0.061	0.062	0.06	0.044	0.049	0.048	0.048
Reptarenavirus	0	0	0	0	0	0	0	0			Aurantimicrobium	0.004	0.004	0.004	0.003	0.003	0.003	0.003	0.004
Lumbricus	0	0	0	0	0	0	0	0			Avibacterium	0.001	0.001	0.001	0.001	0.001	0.002	0.001	0.001
Purpureocillium	0.016	0.016	0.015	0.015	0.015	0.015	0.015	0.015			Silicimonas	0.022	0.022	0.022	0.022	0.022	0.023	0.023	0.023
Chondrocystis	0.002	0.002	0.003	0.002	0.002	0.003	0.002	0.002			Vipunavirus	0	0	0	0	0	0	0	0
Dactylococcopsis	0.002	0.002	0.002	0.002	0.002	0.002	0.002	0.002			Rubrobacter	0.961	1.205	0.961	1.214	0.426	0.855	0.559	0.474
Ipomovirus	0	0	0	0	0	0	0	0			Schnabeltiervirus	0	0	0	0	0	0	0	0
Dasypyrum	0	0	0	0	0	0	0	0			Nakamurella	0.086	0.091	0.086	0.085	0.066	0.07	0.08	0.075
Criblamydia	0	0	0	0	0	0	0	0			Caldithrix	0.009	0.009	0.009	0.008	0.008	0.008	0.007	0.008
Rodentibacter	0.001	0.001	0.001	0.001	0.001	0.001	0.001	0.001			Qingshengfaniella	0.006	0.006	0.006	0.005	0.006	0.006	0.005	0.005
Apibacter	0.002	0.002	0.002	0.001	0.002	0.002	0.002	0.002			Escherichia	0.018	0.018	0.018	0.022	0.015	0.017	0.013	0.014
Akebia	0	0	0	0	0	0	0	0			Musicola	0.004	0.004	0.004	0.003	0.003	0.004	0.002	0.003
Prosthecobacter	0.001	0.001	0.001	0.001	0.001	0.001	0.001	0.001			Salisediminibacterium	0.005	0.005	0.005	0.005	0.004	0.004	0.003	0.003
Candidatus Izimaplasma	0	0	0.001	0	0	0	0	0.001			Fimbriimonas	0.036	0.037	0.036	0.039	0.024	0.026	0.029	0.031
Haliangium	0.159	0.196	0.179	0.179	0.157	0.18	0.163	0.164			Murrayvirus	0	0	0	0	0	0	0	0
Paraoerskovia	0.029	0.025	0.023	0.026	0.026	0.023	0.027	0.029			Zicotriavirus	0	0	0	0	0	0	0	0
Avena	0.001	0.001	0.002	0.001	0.003	0.012	0.008	0.006			Halomonas	0.289	0.293	0.289	0.278	0.227	0.255	0.231	0.231
Channa	0	0	0	0	0	0	0	0			Jinshanibacter	0.001	0.001	0.001	0.001	0.001	0.001	0.001	0.001
Kryptolebias	0.015	0.016	0.017	0.014	0.015	0.016	0.015	0.015			Polerovirus	0	0	0	0	0	0	0	0
Indioceanicola	0.034	0.036	0.036	0.032	0.037	0.038	0.038	0.038			Raineyella	0.022	0.021	0.022	0.021	0.016	0.018	0.02	0.017
Inonotus	0	0	0	0	0	0	0	0			Ahniella	0.017	0.018	0.017	0.017	0.014	0.016	0.013	0.013
Thiorhodococcus	0	0	0	0	0	0	0	0			Rhodobaca	0.005	0.005	0.005	0.005	0.004	0.005	0.004	0.004
Megalobrama	0	0	0	0	0	0	0	0			Agromyces	0.286	0.294	0.286	0.266	0.299	0.238	0.269	0.288
Oceanimonas	0.008	0.007	0.009	0.008	0.007	0.007	0.007	0.007			Cheoctovirus	0	0	0	0	0	0	0	0
Neorickettsia	0.001	0.001	0.001	0.001	0.001	0.001	0.001	0.001			Ferrovibrio	0.039	0.032	0.039	0.031	0.036	0.185	0.024	0.027
Anisakis	0	0	0	0	0	0	0	0			Bacillus	0.088	0.089	0.088	0.084	0.094	0.08	0.062	0.068
Vitreoscilla	0.013	0.014	0.014	0.014	0.011	0.013	0.011	0.013			Thermothielavioides	0.011	0.013	0.011	0.011	0.015	0.012	0.016	0.014
Rosebushvirus	0	0	0	0	0	0	0	0			Rhodophyticola	0.005	0.006	0.005	0.006	0.006	0.006	0.005	0.006
Conocybe	0	0	0	0	0	0	0	0			Kordia	0.006	0.007	0.006	0.005	0.006	0.006	0.004	0.005
Vittaforma	0	0	0	0	0	0	0	0			Chryseolinea	0.051	0.034	0.051	0.039	0.044	0.055	0.025	0.034
Haliaeetus	0.003	0.003	0.003	0.003	0.003	0.003	0.003	0.003			Paundecimvirus	0	0	0	0	0	0	0	0
Olivibacter	0.001	0.001	0.001	0.001	0.001	0.001	0.001	0.001			Citrobacter	0.046	0.045	0.046	0.043	0.044	0.04	0.031	0.035
Delma	0	0	0	0	0	0	0	0			Stappia	0.069	0.068	0.069	0.065	0.071	0.082	0.064	0.067
Aquincola	0.001	0.001	0.001	0.001	0.001	0.001	0.001	0.001			Candidatus Nesciobacter	0	0	0	0	0	0	0	0
Micromonospora	1.246	1.193	1.055	1.219	1.222	1.19	1.308	1.335			Leptothrix	0.062	0.054	0.062	0.07	0.041	0.055	0.045	0.055
Pteropus	0.014	0.015	0.015	0.014	0.013	0.015	0.015	0.014			Austintatiousvirus	0	0	0	0	0	0	0	0
Desulfomonile	0.005	0.006	0.007	0.006	0.005	0.005	0.004	0.005			Aquihabitans	0.543	0.58	0.543	0.54	0.415	0.438	0.459	0.439
Thermoanaerobacter	0.003	0.004	0.003	0.003	0.003	0.003	0.003	0.003			Caulifigura	0.075	0.075	0.075	0.078	0.082	0.078	0.069	0.078
Hariotina	0	0	0	0	0	0	0	0			Coxiella	0.005	0.004	0.005	0.004	0.004	0.005	0.003	0.003
Sesamum	0.008	0.009	0.01	0.009	0.009	0.01	0.009	0.009			Prosthecochloris	0.016	0.017	0.016	0.016	0.015	0.017	0.015	0.022
Faecalitalea	0	0	0	0	0	0.001	0	0			Chlamydia	0.003	0.003	0.003	0.003	0.003	0.003	0.002	0.003
Firehammervirus	0	0	0	0	0	0	0	0			Salinigranum	0.008	0.009	0.008	0.009	0.007	0.007	0.008	0.008
Hyphopichia	0.006	0.006	0.007	0.005	0.006	0.007	0.006	0.006			Eyrevirus	0	0	0	0	0	0	0	0
Staphylococcus	0.028	0.031	0.037	0.027	0.03	0.03	0.029	0.028			Oshimavirus	0	0	0	0	0	0	0	0
Chamaesiphon	0.004	0.005	0.005	0.004	0.004	0.005	0.004	0.004			Salmonella	0.018	0.02	0.018	0.018	0.017	0.019	0.013	0.016
Orthohepevirus	0	0	0.001	0	0	0.001	0	0.001			Jonquetella	0.004	0.004	0.004	0.004	0.003	0.003	0.004	0.004
Fluoribacter	0.001	0.001	0.002	0.001	0.001	0.001	0.001	0.001			Pyruvatibacter	0.019	0.019	0.019	0.018	0.021	0.023	0.016	0.018
Monomorium	0.008	0.009	0.009	0.008	0.009	0.009	0.008	0.009			Wigglesworthia	0	0	0	0	0	0	0	0
Haplidia	0	0	0	0	0	0	0	0			Jeongeupia	0.041	0.038	0.041	0.038	0.027	0.032	0.027	0.029
Mordavella	0.003	0.002	0.003	0.003	0.002	0.002	0.003	0.002			Halanaerobium	0.001	0.002	0.001	0.002	0.001	0.002	0.002	0.002
Eleocharis	0	0	0	0	0	0	0	0			Lacinutrix	0.004	0.003	0.004	0.004	0.005	0.004	0.005	0.004
Bemisia	0.01	0.011	0.011	0.008	0.011	0.01	0.01	0.01			Daredevilvirus	0	0	0	0	0	0	0	0
Flaveria	0	0	0	0	0	0	0	0			Oceanisphaera	0.003	0.003	0.003	0.003	0.002	0.002	0.002	0.002
Cyanobacterium	0.003	0.005	0.005	0.004	0.004	0.005	0.004	0.004			Dysosmobacter	0.012	0.013	0.012	0.012	0.008	0.009	0.01	0.009
Delftia	0.084	0.076	0.072	0.076	0.07	0.073	0.108	0.075			Methanosphaera	0.001	0	0.001	0	0	0	0	0
Haplomitrium	0	0	0	0	0	0	0	0			Aurantimonas	0.048	0.051	0.048	0.046	0.052	0.061	0.048	0.05
Pristionchus	0	0	0	0	0	0	0	0			Zhongshania	0.003	0.002	0.003	0.002	0.002	0.002	0.002	0.002
Certrevirus	0	0	0	0	0	0	0	0			Calycomorphotria	0.017	0.017	0.017	0.016	0.016	0.016	0.013	0.013
Scaptodrosophila	0.009	0.009	0.01	0.007	0.009	0.009	0.008	0.009			Corndogvirus	0	0	0	0	0	0	0	0
Asfivirus	0	0	0	0	0	0	0	0			Lachnoclostridium	0.007	0.007	0.007	0.006	0.005	0.006	0.005	0.005
Pelolinea	0.007	0.008	0.009	0.008	0.007	0.006	0.006	0.007			Chitinimonas	0.018	0.017	0.018	0.018	0.014	0.015	0.012	0.013
Caldicellulosiruptor	0.004	0.005	0.005	0.004	0.005	0.005	0.004	0.004			Acaryochloris	0.004	0.004	0.004	0.004	0.003	0.004	0.003	0.004
Lissotriton	0	0	0	0	0	0	0	0			Sulfuriroseicoccus	0.011	0.013	0.011	0.012	0.011	0.01	0.013	0.011
Cylindrocystis	0	0	0	0	0	0	0	0			Ampunavirus	0	0	0	0	0	0	0	0
Likavirus	0.001	0.001	0.001	0.001	0.001	0.001	0.001	0.001			Urbifossiella	0.3	0.358	0.3	0.348	0.395	0.357	0.482	0.475
Crassostrea	0.024	0.026	0.029	0.023	0.026	0.028	0.026	0.026			Desulfurococcus	0	0	0	0	0	0	0	0
Phormidium	0	0	0	0	0	0	0	0			Lachnoanaerobaculum	0	0	0	0	0	0	0	0
Pseudoxanthomonas	0.075	0.084	0.079	0.093	0.071	0.071	0.07	0.069			Ogataea	0.001	0.001	0.001	0.001	0.001	0.001	0.001	0.001
Colletotrichum	0.046	0.047	0.048	0.044	0.047	0.045	0.046	0.046			Sedimentibacter	0	0	0	0	0	0	0	0
Thunnus	0	0	0	0	0	0	0	0			Methylovorus	0.008	0.006	0.008	0.007	0.005	0.006	0.004	0.005
Terasakiella	0.003	0.002	0.003	0.002	0.002	0.003	0.002	0.003			Torulaspora	0.001	0.001	0.001	0.001	0.001	0.001	0.001	0.001
Fridericia	0	0	0	0	0	0	0	0			Chania	0.002	0.002	0.002	0.002	0.001	0.001	0.001	0.001
Simocephalus	0	0	0	0	0	0	0	0			Gloeocapsa	0.008	0.009	0.008	0.007	0.004	0.005	0.005	0.005
Desulfofarcimen	0.002	0.002	0.003	0.002	0.002	0.002	0.002	0.002			Thermococcus	0.015	0.016	0.015	0.015	0.011	0.011	0.011	0.01
Sulfitobacter	0.074	0.08	0.083	0.08	0.078	0.079	0.074	0.079			Wizardvirus	0	0	0	0	0	0	0	0
Hungatella	0.003	0.004	0.004	0.003	0.003	0.003	0.003	0.003			Listeria	0.007	0.007	0.007	0.007	0.006	0.007	0.005	0.005
Desulfurella	0.001	0.001	0.001	0.001	0.001	0.001	0.001	0.001			Hyphomonas	0.037	0.039	0.037	0.036	0.041	0.049	0.035	0.039
Glyptapanteles	0	0	0	0	0	0	0	0			Polycladomyces	0.004	0.005	0.004	0.004	0.003	0.003	0.003	0.003
Pygoscelis	0.001	0.002	0.002	0.002	0.002	0.002	0.002	0.002			Plasmodium	0.017	0.015	0.017	0.017	0.022	0.02	0.011	0.015
Trichoplax	0.003	0.003	0.003	0.002	0.003	0.003	0.003	0.003			Methylibium	0.095	0.083	0.095	0.109	0.063	0.081	0.066	0.081
Woeseia	0.01	0.011	0.013	0.012	0.009	0.009	0.008	0.009			Scheffersomyces	0.001	0.001	0.001	0.001	0.001	0.001	0	0.001
Phoenicibacter	0.001	0.001	0.001	0.001	0.001	0.001	0	0.001			Zhaonella	0.002	0.003	0.002	0.002	0.001	0.003	0.002	0.002
Actinopolymorpha	0.076	0.069	0.062	0.073	0.073	0.061	0.07	0.076			Methyloradius	0.002	0.002	0.002	0.002	0.002	0.001	0.001	0.001
Virgibacillus	0.008	0.008	0.01	0.007	0.008	0.008	0.008	0.007			Desulfuromonas	0.097	0.1	0.097	0.092	0.071	0.081	0.082	0.082
Cuscuta	0	0	0	0	0	0	0	0			Rhodococcus	0.732	0.728	0.732	0.699	0.629	0.595	0.671	0.606
Candidatus Phaeomarinobacter	0.009	0.011	0.012	0.011	0.01	0.011	0.009	0.01			Besnoitia	0.007	0.005	0.007	0.006	0.005	0.005	0.005	0.005
Rhizobacter	0.122	0.109	0.108	0.112	0.097	0.106	0.094	0.105			Cycloclasticus	0.002	0.002	0.002	0.001	0.001	0.001	0.001	0.001
Stenotrophomonas	0.315	0.346	0.331	0.367	0.306	0.302	0.428	0.299			Parabacteroides	0.011	0.011	0.011	0.011	0.011	0.013	0.008	0.01
Madurella	0	0	0	0	0	0	0	0			Aquirhabdus	0.001	0.001	0.001	0.001	0.001	0.001	0.001	0.001
Mytilus	0	0	0	0	0	0	0	0			Flowerpowervirus	0	0	0	0	0	0	0	0
Tequatrovirus	0	0	0	0	0	0	0	0			Roufvirus	0	0	0	0	0	0	0	0
Capsicum	0.009	0.01	0.01	0.008	0.009	0.01	0.009	0.009			Symmachiella	0.038	0.041	0.038	0.039	0.033	0.034	0.029	0.029
Skermanella	0.079	0.087	0.084	0.074	0.095	0.087	0.103	0.101			Kenoshavirus	0	0	0	0	0	0	0	0
Methylophaga	0.003	0.003	0.004	0.003	0.003	0.003	0.003	0.003			Tatumella	0.002	0.002	0.002	0.002	0.002	0.002	0.001	0.001
Gluconobacter	0.02	0.021	0.021	0.022	0.022	0.021	0.022	0.022			Saccharospirillum	0.006	0.006	0.006	0.005	0.004	0.005	0.004	0.005
Desulfamplus	0	0	0	0	0	0	0	0			Schnuerera	0.001	0	0.001	0.001	0	0	0	0.001
Bradysia	0	0	0	0	0	0	0	0			Runella	0.02	0.017	0.02	0.019	0.019	0.019	0.015	0.017
Caeruleovirus	0	0	0	0	0	0	0	0			Helsingorvirus	0	0	0	0	0	0	0	0
Bigelowiella	0	0	0	0	0	0	0	0			Asticcacaulis	0.031	0.031	0.031	0.031	0.04	0.043	0.035	0.037
Lichtheimia	0.005	0.005	0.007	0.005	0.006	0.006	0.006	0.005			Terribacillus	0.001	0.002	0.001	0.001	0.001	0.001	0.001	0.001
Prochloron	0	0	0	0	0	0	0	0			Iapetusvirus	0	0	0	0	0	0	0	0
Porphyrobacter	0.134	0.123	0.109	0.128	0.137	0.181	0.15	0.136			Natranaerofaba	0.002	0.002	0.002	0.001	0.001	0.001	0.001	0.001
Butyrivibrio	0.003	0.004	0.004	0.003	0.004	0.004	0.003	0.004			Thermotoga	0.006	0.006	0.006	0.005	0.003	0.005	0.004	0.003
Phycisphaera	0.055	0.05	0.049	0.051	0.051	0.05	0.051	0.051			Desulfurivibrio	0.009	0.01	0.009	0.008	0.006	0.008	0.007	0.006
Gryllus	0.002	0.002	0.002	0.002	0.002	0.002	0.002	0.002			Karimacvirus	0	0	0	0	0	0	0	0
Terrimonas	0	0	0	0	0	0	0	0			Guillardia	0.001	0	0.001	0.001	0.001	0.001	0	0.001
Lupinus	0.071	0.08	0.091	0.068	0.078	0.082	0.076	0.077			Aokuangvirus	0	0	0	0	0	0	0	0
Trichinella	0.011	0.011	0.014	0.009	0.011	0.011	0.011	0.011			Halobacteroides	0.001	0.001	0.001	0.001	0	0.001	0.001	0.001
Polynucleobacter	0.015	0.018	0.021	0.017	0.016	0.016	0.014	0.016			Ureibacillus	0.002	0.001	0.002	0.001	0.001	0.001	0.001	0.001
Faecalibaculum	0.002	0.002	0.002	0.002	0.002	0.002	0.002	0.002			Methanopyrus	0.001	0.002	0.001	0.002	0.001	0.001	0.001	0.001
Lecanicillium	0	0	0	0	0	0	0	0			Niastella	0.088	0.137	0.088	0.105	0.09	0.086	0.073	0.101
Dolosigranulum	0.001	0.001	0.001	0.001	0	0.001	0	0.001			Dehalococcoides	0.005	0.005	0.005	0.005	0.004	0.004	0.004	0.004
Pistacia	0.01	0.012	0.013	0.01	0.011	0.011	0.01	0.011			Candidatus Nitrosopelagicus	0.004	0.003	0.004	0.004	0.001	0.004	0.001	0.001
Parahymenobacter	0	0	0	0	0	0	0	0			Kuleanavirus	0	0	0	0	0	0	0	0
Opisthocomus	0.002	0.003	0.003	0.002	0.002	0.002	0.002	0.002			Kanaloavirus	0	0	0	0	0	0	0	0
Rhodospirillum	0.064	0.066	0.068	0.066	0.063	0.067	0.065	0.065			Aquareovirus	0	0	0	0	0	0	0	0
Nannocystis	0.004	0.004	0.004	0.003	0.004	0.004	0.004	0.003			Gemykibivirus	0	0	0	0	0	0	0	0
Flavivirga	0.002	0.002	0.002	0.002	0.002	0.002	0.002	0.002			Leptospira	0.032	0.028	0.032	0.026	0.028	0.033	0.018	0.022
Eudorina	0	0	0	0	0	0	0	0			Hoswirudivirus	0	0	0	0	0	0	0	0
Spiroplasma	0.006	0.006	0.007	0.005	0.006	0.007	0.006	0.006			Alicyclobacillus	0.035	0.037	0.035	0.033	0.026	0.03	0.03	0.03
Actinobaculum	0.005	0.005	0.005	0.005	0.004	0.004	0.004	0.004			Salimicrobium	0.001	0.001	0.001	0.001	0.001	0.001	0.001	0.001
Inocybe	0	0	0	0	0	0	0	0			Georhizobium	0.02	0.02	0.02	0.02	0.024	0.026	0.02	0.022
Tabrizicola	0.015	0.015	0.015	0.015	0.015	0.018	0.015	0.016			Archangium	0.285	0.286	0.285	0.27	0.216	0.236	0.285	0.26
Arequatrovirus	0.001	0.001	0.001	0.001	0.001	0.001	0.001	0.001			Basilea	0.001	0.001	0.001	0.001	0.001	0.001	0.001	0.001
Thermoproteus	0.003	0.003	0.002	0.003	0.002	0.003	0.003	0.003			Pusillimonas (ex Stolz et al. 2005)	0.019	0.017	0.019	0.018	0.013	0.017	0.012	0.013
Platycodon	0	0	0	0	0	0	0	0			Orientia	0.001	0	0.001	0.001	0.001	0.001	0.001	0.001
Parhyale	0	0.001	0.001	0	0	0	0	0			Planctopirus	0.018	0.019	0.018	0.021	0.017	0.016	0.013	0.014
Aquaspirillum	0.011	0.009	0.01	0.011	0.008	0.009	0.008	0.009			Cinunavirus	0	0	0	0	0	0	0	0
Enchytraeus	0	0	0	0	0	0	0	0			Methanothermobacter	0.001	0.001	0.001	0.001	0.001	0.001	0.001	0.001
Glaesserella	0.002	0.002	0.003	0.002	0.002	0.002	0.002	0.002			Methylomonas	0.05	0.051	0.05	0.045	0.038	0.048	0.038	0.039
Sulfuritalea	0.037	0.034	0.035	0.04	0.027	0.029	0.023	0.028			Roseovarius	0.078	0.083	0.078	0.078	0.072	0.082	0.077	0.076
Spathaspora	0.001	0.002	0.002	0.001	0.002	0.002	0.002	0.002			Trinavirus	0	0	0	0	0	0	0	0
Chilodonella	0	0	0	0	0	0	0	0			Melioribacter	0.003	0.004	0.003	0.003	0.003	0.003	0.003	0.004
Haemaphysalis	0	0	0	0	0	0	0	0			Bignuzvirus	0	0	0	0	0	0	0	0
Parapoxvirus	0.001	0.002	0.001	0.002	0.001	0.001	0.002	0.001			Alphanudivirus	0	0	0	0	0	0	0	0
Corchorus	0.001	0.001	0.001	0.001	0.001	0.001	0.001	0.001			Pseudochrobactrum	0.007	0.007	0.007	0.007	0.008	0.009	0.006	0.006
Thermacetogenium	0.005	0.005	0.005	0.005	0.004	0.004	0.004	0.004			Naesvirus	0	0	0	0	0	0	0	0
Phycicoccus	0.094	0.077	0.069	0.114	0.113	0.089	0.09	0.124			Molluscipoxvirus	0	0	0	0	0	0	0	0
Fictibacillus	0.002	0.003	0.003	0.002	0.003	0.003	0.003	0.003			Selenomonas	0.048	0.053	0.048	0.044	0.036	0.041	0.04	0.042
Schmidvirus	0	0	0	0	0	0	0	0			Thiocystis	0.018	0.017	0.018	0.017	0.012	0.015	0.013	0.013
Aquabacterium	0.037	0.036	0.034	0.036	0.032	0.032	0.03	0.034			Kineococcus	0.034	0.034	0.034	0.033	0.027	0.025	0.034	0.03
Planomicrobium	0.003	0.003	0.003	0.002	0.003	0.003	0.003	0.003			Raphidovirus	0	0	0	0	0	0	0	0
Scolytogenes	0	0	0	0	0	0	0	0			Fastidiosipila	0.001	0.001	0.001	0.001	0.001	0.001	0.001	0.001
Hypsibius	0	0	0	0	0	0	0	0			Lacunisphaera	0.07	0.055	0.07	0.061	0.078	0.141	0.053	0.069
Drulisvirus	0	0	0	0	0	0	0	0			Dendoorenvirus	0	0	0	0	0	0	0	0
Leymus	0	0	0.009	0.005	0	0	0	0			Kungbxnavirus	0	0	0	0	0	0	0	0
Melaminivora	0.077	0.061	0.056	0.062	0.059	0.059	0.057	0.062			Pirellula	0.054	0.056	0.054	0.055	0.053	0.051	0.035	0.039
Emalynvirus	0	0	0	0	0	0	0	0			Methanobrevibacter	0.002	0.002	0.002	0.002	0.002	0.003	0.001	0.002
Acholeplasma	0.003	0.003	0.004	0.003	0.003	0.004	0.003	0.003			Agreia	0.012	0.012	0.012	0.011	0.013	0.009	0.011	0.012
Maribacter	0.01	0.009	0.011	0.008	0.01	0.011	0.01	0.01			Egicoccus	0.064	0.069	0.064	0.065	0.041	0.043	0.052	0.046
Agarophyton	0	0	0	0	0	0	0	0			Desulfobacter	0.005	0.005	0.005	0.005	0.004	0.004	0.004	0.004
Bacterioplanes	0.003	0.003	0.003	0.003	0.003	0.003	0.003	0.003			Teubervirus	0	0	0	0	0	0	0	0
Enhygromyxa	0	0	0	0	0	0	0	0			Vibakivirus	0	0	0	0	0	0	0	0
Luteibacter	0.045	0.046	0.048	0.051	0.043	0.043	0.041	0.043			Periweissella	0	0	0	0.001	0	0	0	0
Coffea	0.012	0.015	0.016	0.012	0.013	0.014	0.013	0.013			Obesumbacterium	0.001	0.001	0.001	0.001	0.001	0.001	0	0
Ruthenibacterium	0.007	0.007	0.007	0.007	0.007	0.007	0.007	0.007			Iamia	0.326	0.365	0.326	0.344	0.332	0.273	0.333	0.292
Tilletiopsis	0.026	0.026	0.024	0.025	0.023	0.022	0.024	0.024			Maxrubnervirus	0	0	0	0	0	0	0	0
Aquamicrobium	0	0	0	0	0	0	0	0			Candidatus Doolittlea	0	0	0	0	0	0.001	0	0
Pegunavirus	0	0	0	0	0	0	0	0			Teredinibacter	0.006	0.006	0.006	0.005	0.005	0.006	0.004	0.005
Lethenteron	0.001	0.001	0.001	0	0.001	0.001	0.001	0.001			Calothrix	0.051	0.057	0.051	0.045	0.045	0.054	0.051	0.056
Acidiferrobacter	0.015	0.015	0.016	0.016	0.012	0.013	0.012	0.012			Norovirus	0	0	0	0	0	0	0	0
Thonus	0	0	0	0	0	0	0	0			Kazachstania	0.001	0.002	0.001	0.001	0.003	0.001	0.001	0.001
Staphylothermus	0	0.001	0.001	0.001	0.001	0.001	0.001	0.001			Synechocystis	0.003	0.004	0.003	0.003	0.002	0.003	0.003	0.003
Daphnia	0.003	0.003	0.003	0.002	0.002	0.002	0.002	0.002			Parafannyhessea	0.009	0.009	0.009	0.008	0.006	0.007	0.008	0.007
Variovorax	0.768	0.727	0.697	0.874	0.662	0.707	0.599	0.69			Nazgulvirus	0	0	0	0	0	0	0	0
Gavialis	0.004	0.005	0.005	0.004	0.005	0.004	0.004	0.004			Pulveribacter	0.019	0.017	0.019	0.02	0.014	0.017	0.017	0.018
Sporolactobacillus	0.002	0.002	0.003	0.002	0.002	0.002	0.002	0.002			Algoriphagus	0.015	0.012	0.015	0.012	0.014	0.013	0.011	0.012
Batrachochytrium	0.002	0.002	0.002	0.003	0.002	0.003	0.002	0.002			Tolypothrix	0.007	0.006	0.007	0.006	0.006	0.005	0.005	0.006
Sulfuritortus	0.034	0.031	0.03	0.034	0.026	0.025	0.022	0.026			Lautropia	0.02	0.018	0.02	0.02	0.014	0.016	0.014	0.015
Parascardovia	0.003	0.003	0.003	0.003	0.003	0.003	0.003	0.003			Buttiauxella	0.004	0.003	0.004	0.004	0.003	0.003	0.003	0.003
Trichophyton	0.005	0.007	0.007	0.006	0.007	0.006	0.006	0.006			Coopervirus	0	0	0	0	0	0	0	0
Cryptocephalus	0	0	0	0	0	0	0	0			Anjalivirus	0	0	0	0	0	0	0	0
Wallemia	0.003	0.003	0.003	0.002	0.003	0.003	0.003	0.003			Getalongvirus	0	0	0	0	0	0	0	0
Panulirus	0	0	0	0	0	0	0	0			Apilactobacillus	0.001	0.001	0.001	0.001	0	0.001	0	0
Scleria	0	0	0	0	0	0	0	0			Kiritimatiella	0.017	0.017	0.017	0.016	0.011	0.012	0.015	0.014
Cellulosimicrobium	0.114	0.104	0.092	0.11	0.107	0.094	0.105	0.111			Ndongobacter	0.004	0.004	0.004	0.003	0.002	0.003	0.002	0.002
Eosentomon	0.001	0	0	0	0	0	0	0			Donellivirus	0	0	0	0	0	0	0	0
Siccibacter	0	0	0	0	0	0	0	0			Atribacter	0.001	0.002	0.001	0.001	0.001	0.001	0.001	0.001
Salmo	0.185	0.21	0.232	0.179	0.197	0.208	0.197	0.194			Nyceiraevirus	0	0	0	0	0	0	0	0
Armigeres	0	0	0	0	0	0	0	0			Breznakiella	0.002	0.003	0.002	0.002	0.002	0.002	0.002	0.002
Humibacter	0.04	0.036	0.033	0.038	0.04	0.035	0.038	0.04			Exiguobacterium	0.018	0.019	0.018	0.017	0.013	0.016	0.014	0.016
Pseudonaja	0.005	0.005	0.005	0.004	0.004	0.004	0.004	0.004			Yarrowia	0.003	0.003	0.003	0.003	0.003	0.003	0.002	0.002
Halorhodospira	0.022	0.023	0.023	0.024	0.02	0.019	0.018	0.021			Paralysiella	0.004	0.003	0.004	0.003	0.002	0.003	0.002	0.002
Taxus	0	0	0	0	0	0	0	0			Adhaeribacter	0.015	0.015	0.015	0.018	0.022	0.016	0.026	0.019
Liberibacter	0.002	0.003	0.003	0.002	0.002	0.003	0.002	0.002			Gillisia	0.002	0.001	0.002	0.002	0.002	0.002	0.002	0.001
Methylomusa	0.002	0.003	0.003	0.002	0.003	0.003	0.002	0.003			Granulibacter	0.012	0.012	0.012	0.011	0.012	0.014	0.011	0.01
Neochlamydia	0.001	0.001	0.001	0.001	0.001	0.001	0.001	0.001			Croceicoccus	0.092	0.095	0.092	0.102	0.13	0.128	0.137	0.138
Lepus	0	0	0	0	0	0	0	0			Paraphotobacterium	0	0	0	0	0	0	0	0
Juniperus	0	0	0	0	0	0	0	0			Thalassotalea	0.003	0.003	0.003	0.003	0.002	0.003	0.002	0.002
Rhexinema	0	0	0	0	0	0	0	0			Caulobacter	0.365	0.359	0.365	0.37	0.69	0.695	0.48	0.509
Apolygus	0	0	0	0	0	0	0	0			Zunongwangia	0.005	0.004	0.005	0.005	0.005	0.006	0.004	0.005
Apiotrichum	0.013	0.013	0.012	0.012	0.013	0.012	0.012	0.013			Orrella	0.034	0.031	0.034	0.031	0.024	0.028	0.023	0.023
Bythopirellula	0.016	0.017	0.021	0.018	0.013	0.014	0.011	0.012			Niallia	0.002	0.001	0.002	0.001	0.003	0.001	0.001	0.001
Solanum	0.158	0.183	0.211	0.149	0.176	0.191	0.175	0.174			Orthobunyavirus	0	0	0	0	0	0	0	0
Granulicella	0.051	0.059	0.063	0.056	0.059	0.059	0.055	0.052			Photorhabdus	0.004	0.004	0.004	0.004	0.004	0.004	0.004	0.003
Acrocephalus	0	0	0	0	0	0	0	0			Thermoanaerobacterium	0.003	0.003	0.003	0.003	0.003	0.003	0.002	0.002
Echinicola	0.015	0.013	0.014	0.011	0.013	0.015	0.014	0.013			Kozakia	0.006	0.005	0.006	0.006	0.006	0.007	0.005	0.006
Stanieria	0.003	0.002	0.004	0.002	0.003	0.003	0.003	0.003			Ciceribacter	0.02	0.02	0.02	0.018	0.024	0.025	0.021	0.022
Nitrobacter	0.072	0.086	0.091	0.082	0.082	0.083	0.071	0.074			Litorilituus	0.001	0	0.001	0.001	0.001	0.001	0.001	0
Pseudo-nitzschia	0	0	0	0	0	0	0	0			Cronobacter	0.02	0.021	0.02	0.018	0.018	0.02	0.017	0.018
Cardamine	0	0	0	0	0	0	0	0			Olleya	0.002	0.002	0.002	0.002	0.002	0.002	0.002	0.002
Exaiptasia	0.008	0.009	0.01	0.008	0.009	0.009	0.008	0.008			Ceceduovirus	0	0	0	0	0	0	0	0
Aliivibrio	0.004	0.005	0.005	0.004	0.004	0.004	0.004	0.004			Gilesvirus	0	0	0	0	0	0	0	0
Idiomarina	0.005	0.006	0.006	0.005	0.005	0.005	0.005	0.005			Humisphaera	0.228	0.303	0.228	0.308	0.282	0.277	0.431	0.406
Nitrosospira	0.025	0.029	0.027	0.029	0.025	0.021	0.017	0.024			Vaginimicrobium	0.002	0.001	0.002	0.001	0.001	0.002	0.001	0.001
Giardia	0.002	0.002	0.002	0.002	0.002	0.002	0.002	0.002			Rothia	0.033	0.036	0.033	0.032	0.027	0.027	0.03	0.028
Grammomys	0.007	0.007	0.008	0.007	0.008	0.008	0.007	0.008			Fervidobacterium	0.002	0.002	0.002	0.001	0.001	0.001	0.001	0.001
Erycina	0	0	0.001	0	0	0.001	0	0.001			Malacoplasma	0.001	0	0.001	0.001	0.001	0.001	0	0
Leavenworthia	0	0	0	0	0	0	0	0			Allosaccharopolyspora	0.023	0.023	0.023	0.022	0.017	0.017	0.021	0.019
Turnera	0.001	0.001	0.001	0	0.001	0.001	0.001	0.001			Phytobacter	0.002	0.002	0.002	0.002	0.002	0.002	0.002	0.002
Buchnera	0.007	0.007	0.009	0.006	0.009	0.012	0.007	0.008			Cryobacterium	0.045	0.046	0.045	0.046	0.058	0.039	0.047	0.047
Colwellia	0.008	0.008	0.01	0.007	0.008	0.009	0.008	0.008			Nibricoccus	0.072	0.048	0.072	0.072	0.064	0.08	0.042	0.057
Catenulispora	0.086	0.08	0.074	0.081	0.079	0.069	0.076	0.081			Caproiciproducens	0.006	0.005	0.006	0.005	0.004	0.005	0.005	0.004
Cyprinivirus	0	0	0.001	0	0	0	0.001	0			Phicbkvirus	0	0	0	0	0	0	0	0
Aminomonas	0.009	0.008	0.009	0.009	0.008	0.008	0.008	0.008			Crinalium	0.007	0.009	0.007	0.004	0.004	0.004	0.02	0.008
Salilacibacter	0.002	0.002	0.002	0.002	0.002	0.002	0.001	0.001			Vendettavirus	0	0	0	0	0	0	0	0
Cryptomonas	0	0	0	0	0	0	0	0			Actinomarinicola	0.288	0.317	0.288	0.288	0.211	0.231	0.239	0.229
Gemmobacter	0.014	0.014	0.015	0.014	0.015	0.015	0.015	0.015			Leisingera	0.026	0.025	0.026	0.025	0.026	0.028	0.025	0.024
Didymella	0	0	0	0	0	0	0	0			Leishmania	0.018	0.017	0.018	0.017	0.016	0.018	0.016	0.017
Oreochromis	0.011	0.011	0.012	0.009	0.011	0.01	0.011	0.01			Ephemeroptericola	0.002	0.002	0.002	0.002	0.002	0.002	0.002	0.002
Candidatus Puniceispirillum	0.002	0.002	0.003	0.002	0.002	0.002	0.002	0.002			Tefnutvirus	0	0	0	0	0	0	0	0
Mesitornis	0.002	0.002	0.003	0.002	0.003	0.003	0.002	0.002			Roseburia	0.004	0.003	0.004	0.003	0.003	0.003	0.003	0.003
Pelodiscus	0.011	0.012	0.014	0.01	0.012	0.013	0.012	0.011			Priestia	0.006	0.006	0.006	0.007	0.007	0.007	0.004	0.004
Aminipila	0.001	0.001	0.001	0.001	0.001	0.001	0.001	0.001			Rubripirellula	0.017	0.018	0.017	0.016	0.015	0.014	0.011	0.012
Octodon	0.01	0.011	0.013	0.01	0.011	0.011	0.011	0.011			Methylacidiphilum	0.005	0.005	0.005	0.004	0.003	0.004	0.004	0.003
Osmerus	0	0	0.001	0	0	0.001	0	0			Parvimonas	0	0	0	0	0	0	0	0
Phalaenopsis	0.007	0.007	0.008	0.007	0.007	0.007	0.007	0.007			Candidatus Pseudothioglobus	0	0.001	0	0	0	0.001	0	0
Reinekea	0.003	0.003	0.004	0.003	0.003	0.003	0.003	0.003			Beijerinckia	0.01	0.01	0.01	0.011	0.011	0.013	0.01	0.01
Dendrolimus	0	0	0	0	0	0	0	0			Sandaracinus	0.324	0.332	0.324	0.318	0.269	0.311	0.294	0.307
Hinterhubera	0	0	0	0	0	0	0	0			Herbaspirillum	0.137	0.122	0.137	0.132	0.103	0.117	0.099	0.113
Astragalus	0	0	0.001	0	0	0	0	0			Desulfolutivibrio	0.015	0.018	0.015	0.016	0.011	0.013	0.015	0.013
Methanolacinia	0.001	0.001	0.001	0.001	0.001	0.001	0.001	0.001			Methanococcus	0.001	0.001	0.001	0.001	0.001	0.001	0.001	0
Denitratisoma	0.032	0.029	0.027	0.033	0.024	0.023	0.021	0.024			Planktomarina	0.002	0.002	0.002	0.002	0.002	0.003	0.002	0.002
Jerseyvirus	0	0	0	0	0	0	0	0			Zobellia	0.002	0.001	0.002	0.002	0.003	0.002	0.002	0.002
Vernicia	0	0	0	0	0	0	0	0			Desulfatibacillum	0.009	0.01	0.009	0.009	0.007	0.009	0.007	0.008
Methylovirgula	0.025	0.029	0.031	0.027	0.027	0.029	0.025	0.026			Acidaminococcus	0.005	0.004	0.005	0.004	0.003	0.003	0.003	0.003
Hydra	0.004	0.004	0.006	0.004	0.005	0.005	0.005	0.005			Tetrapisispora	0.002	0.002	0.002	0.003	0.003	0.003	0.001	0.002
Eremothecium	0.006	0.006	0.008	0.007	0.007	0.006	0.007	0.007			Hahella	0.012	0.011	0.012	0.01	0.009	0.011	0.009	0.009
Ichthyophthirius	0.002	0.002	0.002	0.001	0.002	0.002	0.002	0.002			Odoribacter	0.002	0.001	0.002	0.002	0.002	0.002	0.001	0.002
Ancora	0	0	0	0	0	0	0	0			Pyrolobus	0	0	0	0	0	0	0	0
Kostyavirus	0	0	0	0	0	0	0	0			Hoeflea	0.026	0.025	0.026	0.026	0.032	0.034	0.024	0.028
Gigaspora	0	0	0	0	0	0	0	0			Desulfotomaculum	0.002	0.002	0.002	0.002	0.001	0.002	0.001	0.002
Nissabacter	0.01	0.01	0.01	0.01	0.01	0.009	0.01	0.01			Bradymonas	0.023	0.024	0.023	0.022	0.016	0.019	0.021	0.02
Lepidium	0	0	0	0	0	0	0	0			Moorella	0.012	0.012	0.012	0.01	0.007	0.009	0.009	0.008
Ruditapes	0	0	0	0	0	0	0	0			Petrotoga	0	0	0	0.001	0	0	0	0
Lomovskayavirus	0	0	0	0	0	0	0	0			Mahella	0.001	0.002	0.001	0.001	0.001	0.002	0.001	0.001
Caldimicrobium	0	0.001	0.001	0.001	0	0.001	0.001	0.001			Nitrospira	0.127	0.124	0.127	0.105	0.063	0.082	0.07	0.08
Yuavirus	0	0	0	0	0	0	0	0			Shewanella	0.08	0.079	0.08	0.073	0.069	0.077	0.058	0.066
Halorientalis	0.011	0.01	0.01	0.011	0.01	0.009	0.01	0.009			Edenvirus	0	0	0	0	0	0	0	0
Hypericum	0	0	0	0	0	0	0	0			Pseudorhodoplanes	0.099	0.08	0.099	0.087	0.161	0.158	0.092	0.084
Microterricola	0.055	0.054	0.047	0.056	0.059	0.051	0.057	0.059			Zygotorulaspora	0.001	0.001	0.001	0.001	0.001	0.001	0.001	0.001
Terebratalia	0	0	0	0	0	0	0	0			Brujitavirus	0	0	0	0	0	0	0	0
Ceramium	0	0	0	0	0	0	0	0			Lacticaseibacillus	0.008	0.007	0.008	0.006	0.005	0.007	0.004	0.005
Fermentimonas	0.001	0.001	0.001	0.001	0.001	0.002	0.001	0.001			Solimonas	0.081	0.047	0.081	0.053	0.042	0.052	0.031	0.036
Zanthoxylum	0	0	0	0	0	0	0	0			Plantibacter	0.028	0.03	0.028	0.03	0.034	0.026	0.031	0.032
Aciduliprofundum	0.001	0.001	0.001	0.001	0.001	0.001	0.001	0.001			Xiamenvirus	0	0	0	0	0	0	0	0
Methyloversatilis	0.033	0.031	0.031	0.035	0.026	0.027	0.022	0.027			Shinella	0.139	0.133	0.139	0.13	0.152	0.171	0.136	0.138
Blattella	0	0	0	0	0	0	0	0			Ligilactobacillus	0.003	0.005	0.003	0.004	0.003	0.004	0.003	0.002
Ferroglobus	0.001	0.001	0.001	0.001	0.001	0.001	0	0			Commensalibacter	0.001	0.001	0.001	0.001	0.001	0.001	0.001	0.001
Lasiodiplodia	0	0	0	0	0	0	0	0			Arsenicicoccus	0.028	0.03	0.028	0.029	0.023	0.023	0.027	0.025
Ripduovirus	0	0	0	0	0	0	0	0			Lacipirellula	0.192	0.201	0.192	0.196	0.251	0.199	0.142	0.159
Polistes	0.008	0.009	0.01	0.007	0.009	0.009	0.008	0.008			Iocasia	0.001	0.001	0.001	0.001	0.001	0.001	0.001	0.001
Hynobius	0	0	0	0	0	0	0	0			Planctomyces	0.196	0.211	0.196	0.204	0.176	0.2	0.211	0.2
Pseudoniphargus	0	0	0	0	0	0	0	0			Alcaligenes	0.023	0.021	0.023	0.022	0.017	0.018	0.015	0.017
Brassica	0.103	0.118	0.133	0.098	0.114	0.121	0.112	0.109			Oenococcus	0.002	0.001	0.002	0.002	0.002	0.002	0.001	0.001
Diabrotica	0.007	0.007	0.009	0.007	0.007	0.007	0.007	0.007			Novisyntrophococcus	0.001	0.001	0.001	0.001	0.001	0.001	0.001	0.001
Candidatus Hepatoplasma	0	0	0	0	0	0	0	0			Butyricimonas	0.003	0.003	0.003	0.003	0.004	0.004	0.002	0.003
Eragrostis	0	0	0	0	0	0	0	0			Muromegalovirus	0	0	0	0	0	0	0	0
Lottia	0.005	0.005	0.005	0.004	0.005	0.006	0.005	0.005			Solibaculum	0.002	0.002	0.002	0.002	0.001	0.002	0.002	0.001
Rubulavirus	0	0	0	0	0	0	0	0			Agarilytica	0.002	0.001	0.002	0.001	0.001	0.001	0.001	0.001
Thermosphaera	0	0	0	0	0	0	0	0			Pontimonas	0.003	0.002	0.003	0.003	0.002	0.002	0.002	0.002
Postia	0.007	0.009	0.008	0.008	0.008	0.008	0.008	0.008			Actinobacillus	0.004	0.005	0.004	0.004	0.004	0.005	0.003	0.003
Alphatristromavirus	0	0	0	0	0	0	0	0			Pectobacterium	0.024	0.026	0.024	0.021	0.021	0.022	0.017	0.019
Karlodinium	0	0	0	0	0	0	0	0			Shenzhenvirus	0	0	0	0	0	0	0	0
Rhodoplanes	0.229	0.406	0.455	0.389	0.268	0.293	0.214	0.258			Candidatus Kuenenia	0.006	0.006	0.006	0.006	0.005	0.004	0.004	0.004
Sphingorhabdus	0.063	0.055	0.052	0.058	0.071	0.096	0.074	0.063			Lentilactobacillus	0.003	0.003	0.003	0.002	0.003	0.002	0.002	0.002
Methylocaldum	0.018	0.02	0.022	0.02	0.017	0.017	0.016	0.015			Candidatus Neoehrlichia	0	0	0	0	0	0	0	0
Dermabacter	0.019	0.019	0.018	0.02	0.018	0.017	0.017	0.018			Bernalvirus	0	0	0	0	0	0	0	0
Nematostella	0.005	0.006	0.005	0.005	0.005	0.005	0.005	0.005			Rheinheimera	0.004	0.004	0.004	0.004	0.004	0.004	0.003	0.003
Leptosphaeria	0.03	0.033	0.037	0.029	0.033	0.032	0.034	0.033			Chitinolyticbacter	0.021	0.02	0.021	0.021	0.015	0.017	0.014	0.015
Acinonyx	0.003	0.004	0.005	0.004	0.004	0.004	0.004	0.004			Meiothermus	0.036	0.04	0.036	0.036	0.025	0.029	0.029	0.03
Crocodylus	0.005	0.007	0.007	0.005	0.006	0.006	0.006	0.006			Candidatus Vesicomyosocius	0.001	0.001	0.001	0.001	0	0.001	0.001	0
Lessievirus	0	0.001	0.001	0.001	0	0	0	0.001			Saliniradius	0.002	0.002	0.002	0.002	0.002	0.002	0.002	0.001
Rubrivivax	0.111	0.109	0.103	0.113	0.084	0.09	0.086	0.096			Nipunavirus	0	0	0	0	0	0	0	0
Candidatus Pelagibacter	0.002	0.002	0.003	0.002	0.002	0.003	0.002	0.002			Vividuovirus	0	0	0	0	0	0	0	0
Acidiphilium	0.042	0.043	0.044	0.043	0.044	0.046	0.043	0.042			Candidatus Nanohalobium	0	0	0	0	0	0	0	0
Encephalitozoon	0.001	0.002	0.002	0.001	0.002	0.001	0.002	0.002			Pseudobutyrivibrio	0	0	0	0.001	0	0	0	0
Aggregatibacter	0.003	0.004	0.005	0.004	0.004	0.005	0.004	0.004			Filifactor	0	0	0	0	0	0	0	0
Treponema	0.016	0.019	0.021	0.017	0.017	0.018	0.016	0.016			Liquorilactobacillus	0.002	0.001	0.002	0.001	0.001	0.002	0.001	0.001
Ornithorhynchus	0.025	0.027	0.028	0.025	0.026	0.024	0.026	0.026			Pichia	0.001	0.001	0.001	0.001	0.001	0.001	0.001	0.001
Fundulus	0.016	0.016	0.018	0.016	0.016	0.016	0.016	0.016			Ithacavirus	0	0	0	0	0	0	0	0
Austwickia	0.013	0.013	0.013	0.014	0.014	0.012	0.012	0.013			Lawsonella	0.002	0.003	0.002	0.003	0.002	0.002	0.002	0.002
Hydrogenophilus	0.009	0.01	0.009	0.01	0.007	0.008	0.007	0.007			Antarctobacter	0.006	0.008	0.006	0.007	0.007	0.007	0.007	0.008
Tenacibaculum	0.009	0.009	0.011	0.008	0.009	0.011	0.011	0.01			Coralvirus	0	0	0	0	0	0	0	0
Rubivirus	0	0	0	0	0	0	0	0			Haematospirillum	0.003	0.003	0.003	0.003	0.002	0.003	0.002	0.002
Gaprivervirus	0	0	0	0	0	0	0	0			Poindextervirus	0	0	0	0	0	0	0	0
Chiangmaivirus	0	0	0	0	0	0	0	0			Ketogulonicigenium	0.012	0.012	0.012	0.012	0.012	0.013	0.011	0.012
Brachiaria	0	0	0	0	0	0	0	0			Polaribacter	0.023	0.019	0.023	0.024	0.026	0.024	0.023	0.024
Anaerostipes	0.002	0.002	0.003	0.002	0.002	0.002	0.002	0.002			Machinavirus	0	0	0	0	0	0	0	0
Shimwellia	0.003	0.004	0.004	0.003	0.003	0.003	0.003	0.003			Scardovia	0.001	0.001	0.001	0	0	0.001	0	0
Acanthamoeba	0.03	0.033	0.032	0.035	0.03	0.028	0.03	0.029			Rhizoctonia	0.003	0.003	0.003	0.003	0.004	0.004	0.002	0.003
Busanvirus	0	0	0	0	0	0	0	0			Ruminiclostridium	0.001	0.001	0.001	0.001	0.001	0.001	0.001	0.001
Methylomicrobium	0.026	0.029	0.032	0.031	0.025	0.025	0.024	0.024			Corynebacterium	0.506	0.534	0.506	0.505	0.384	0.398	0.445	0.425
Clostridium	0.05	0.057	0.065	0.047	0.054	0.058	0.052	0.053			Candidatus Nucleicultrix	0.001	0.001	0.001	0.001	0.001	0.002	0.001	0.001
Acanthisitta	0.002	0.003	0.003	0.002	0.003	0.003	0.002	0.002			Methanomethylovorans	0	0	0	0.001	0	0	0	0
Methanoregula	0.003	0.004	0.004	0.004	0.004	0.004	0.004	0.004			Candidatus Blochmannia	0.001	0.001	0.001	0.002	0.002	0.001	0.001	0.001
Thermoactinomyces	0.002	0.002	0.003	0.002	0.002	0.002	0.002	0.002			Nitratireductor	0.07	0.07	0.07	0.068	0.098	0.103	0.067	0.073
Natronorubrum	0.012	0.012	0.012	0.012	0.011	0.01	0.011	0.011			Aegicerativicinus	0.002	0.001	0.002	0.002	0.002	0.002	0.002	0.002
Orussus	0.009	0.01	0.01	0.009	0.009	0.01	0.009	0.008			Dictyoglomus	0.002	0.002	0.002	0.002	0.001	0.001	0.001	0.001
Cirsium	0	0	0	0	0	0	0	0			Vulgatibacter	0.074	0.078	0.074	0.071	0.051	0.059	0.065	0.064
Cutibacterium	0.029	0.026	0.025	0.028	0.028	0.024	0.027	0.028			Kochitakasuvirus	0	0	0	0	0	0	0	0
Stackebrandtia	0.051	0.047	0.044	0.05	0.046	0.041	0.047	0.047			Dokdonia	0.004	0.003	0.004	0.004	0.006	0.005	0.004	0.004
Actinoallomurus	0.001	0.001	0.001	0.001	0.001	0.001	0.001	0.001			Acidothermus	0.018	0.018	0.018	0.017	0.011	0.012	0.014	0.014
Dialister	0.002	0.002	0.002	0.002	0.002	0.002	0.002	0.002			Tatlockia	0.001	0.001	0.001	0.001	0.001	0.002	0.001	0.001
Cynosurus	0	0	0	0	0	0	0	0			Charlievirus	0	0	0	0	0	0	0	0
Fluviicola	0.006	0.006	0.008	0.005	0.007	0.008	0.007	0.006			Pbunavirus	0	0	0	0	0	0	0	0
Philasterides	0	0	0	0	0	0	0	0			Desulfomicrobium	0.021	0.021	0.021	0.019	0.015	0.017	0.015	0.018
Pragia	0.003	0.003	0.004	0.003	0.003	0.003	0.003	0.003			Suicoccus	0.001	0.001	0.001	0.001	0.001	0.001	0.001	0.001
Actinomadura	0.302	0.276	0.243	0.281	0.27	0.239	0.267	0.284			Sphingosinicella	0.546	0.597	0.546	0.599	1.017	0.805	1.084	1.161
Fibrella	0.022	0.022	0.025	0.021	0.021	0.022	0.023	0.021			Wilnyevirus	0	0	0	0	0	0	0	0
Hypoxylon	0	0	0	0	0	0	0	0			Sphaerospermopsis	0.012	0.011	0.012	0.01	0.01	0.011	0.012	0.013
Cotesia	0	0	0.001	0.001	0	0	0	0			Hippea	0.001	0.001	0.001	0.001	0.001	0.001	0.001	0.001
Weaselvirus	0	0	0	0	0	0	0	0			Paroceanicella	0.03	0.029	0.03	0.03	0.029	0.033	0.029	0.026
Coprinopsis	0.005	0.006	0.005	0.005	0.006	0.006	0.005	0.006			Anaerocolumna	0.002	0.002	0.002	0.002	0.002	0.002	0.002	0.002
Desulfarculus	0.025	0.024	0.025	0.026	0.021	0.022	0.022	0.023			Amphibacillus	0.001	0.001	0.001	0.001	0.001	0.001	0	0
Amorphotheca	0.004	0.006	0.005	0.004	0.005	0.005	0.005	0.005			Mycetocola	0.024	0.025	0.024	0.023	0.06	0.019	0.022	0.023
Mus	0.319	0.356	0.395	0.309	0.341	0.357	0.336	0.343			Samistivirus	0	0	0	0	0	0	0	0
Candidatus Nardonella	0	0	0	0	0	0	0	0			Emergencia	0.001	0.001	0.001	0.001	0.001	0.001	0.001	0.001
Lagenorhynchus	0.003	0.003	0.002	0.002	0.002	0.003	0.003	0.003			Gloeobacter	0.054	0.061	0.054	0.053	0.045	0.049	0.052	0.057
Ketobacter	0.003	0.003	0.004	0.003	0.003	0.004	0.003	0.003			Changchengzhania	0.002	0.001	0.002	0.001	0.002	0.002	0.001	0.001
Fretibacterium	0.009	0.009	0.009	0.009	0.008	0.008	0.009	0.008			Calditerrivibrio	0.001	0.001	0.001	0.001	0.001	0.001	0.001	0.001
Oscillibacter	0.005	0.004	0.005	0.005	0.004	0.004	0.004	0.005			Plantactinospora	0.095	0.094	0.095	0.087	0.082	0.073	0.09	0.079
Ahduovirus	0	0	0	0	0	0	0	0			Alkalihalophilus	0.001	0.001	0.001	0.001	0.001	0.001	0	0.001
Thiolamprovum	0	0	0	0	0	0	0	0			Usitatibacter	0.514	0.458	0.514	0.538	0.309	0.357	0.269	0.362
Clavispora	0.014	0.015	0.017	0.013	0.014	0.015	0.014	0.014			Comamonas	0.196	0.184	0.196	0.208	0.158	0.179	0.163	0.18
Blautia	0.007	0.009	0.009	0.007	0.008	0.008	0.008	0.008			Skunavirus	0	0	0	0	0.001	0	0	0
Aurelia	0	0	0	0	0	0	0	0			Aquitalea	0.02	0.018	0.02	0.019	0.015	0.018	0.013	0.015
Neofusicoccum	0	0	0	0	0	0	0	0			Mangrovivirga	0.003	0.003	0.003	0.003	0.004	0.003	0.003	0.003
Atta	0.003	0.003	0.003	0.002	0.003	0.003	0.003	0.002			Erysipelatoclostridium	0.002	0.002	0.002	0.001	0.001	0.001	0.001	0.002
Pseudomyrmex	0.006	0.008	0.007	0.006	0.007	0.007	0.007	0.007			Coprococcus	0.003	0.004	0.003	0.003	0.002	0.003	0.002	0.003
Plautia	0	0	0	0	0	0	0	0			Synechococcus	0.171	0.179	0.171	0.161	0.124	0.139	0.134	0.135
Vidavervirus	0	0	0	0	0	0	0	0			Thalassolituus	0.004	0.004	0.004	0.003	0.004	0.004	0.002	0.003
Lacusarxvirus	0	0	0	0	0	0	0	0			Uruburuella	0.007	0.006	0.007	0.006	0.005	0.006	0.005	0.005
Bos	0.129	0.148	0.159	0.123	0.139	0.143	0.138	0.137			Salinarchaeum	0.011	0.013	0.011	0.012	0.008	0.008	0.009	0.009
Liagora	0	0	0	0	0	0	0	0			Haemophilus	0.005	0.004	0.005	0.006	0.005	0.007	0.004	0.005
Spizellomyces	0.004	0.004	0.005	0.003	0.004	0.004	0.004	0.004			Bradyrhizobium	3.553	3.064	3.553	3.116	4.362	4.283	2.775	2.954
Charadrius	0.002	0.002	0.002	0.002	0.002	0.002	0.002	0.002			Arenimonas	0.04	0.033	0.04	0.034	0.053	0.044	0.027	0.038
Dactylella	0	0	0	0	0	0	0	0			Kerstersia	0.008	0.008	0.008	0.008	0.006	0.007	0.006	0.006
Aphroditevirus	0	0	0	0	0	0	0	0			Eubacterium	0.007	0.008	0.007	0.006	0.005	0.006	0.005	0.006
Ramlibacter	0.463	0.292	0.255	0.281	0.323	0.344	0.327	0.359			Thioalkalivibrio	0.1	0.097	0.1	0.094	0.068	0.077	0.071	0.071
Methylophilus	0.003	0.003	0.004	0.004	0.003	0.004	0.003	0.003			Spirosoma	0.107	0.107	0.107	0.103	0.115	0.118	0.131	0.12
Zostera	0	0	0	0	0	0	0	0			Salinispira	0.002	0.002	0.002	0.002	0.002	0.002	0.001	0.001
Janibacter	0.151	0.122	0.107	0.14	0.137	0.114	0.135	0.148			Zymomonas	0.005	0.005	0.005	0.004	0.004	0.005	0.005	0.005
Flavomyces	0	0	0	0	0	0	0	0			Keratinibaculum	0	0	0	0	0	0	0	0
Bongovirus	0	0	0	0	0	0	0	0			Ictalurivirus	0	0	0	0	0	0	0	0
Galloisiana	0	0	0	0	0	0	0	0			Thalassobius	0.005	0.005	0.005	0.004	0.005	0.006	0.004	0.004
Gobiocypris	0	0	0	0	0	0	0	0			Salipiger	0.054	0.052	0.054	0.051	0.046	0.053	0.05	0.051
Maconellicoccus	0	0	0	0	0	0	0	0			Nonlabens	0.012	0.012	0.012	0.013	0.015	0.015	0.012	0.013
Eubosmina	0	0	0	0	0	0	0	0			Proteus	0.005	0.004	0.005	0.006	0.005	0.006	0.004	0.004
Phialophora	0.006	0.007	0.007	0.006	0.006	0.007	0.006	0.006			Levilactobacillus	0.007	0.006	0.007	0.005	0.004	0.005	0.004	0.005
Hedwigvirus	0	0	0	0	0	0	0	0			Haloferacalesvirus	0	0	0	0	0	0	0	0
Ordospora	0	0	0	0	0	0	0	0			Mageeibacillus	0.001	0	0.001	0.001	0.001	0	0	0
[truncated: 2,048 more rows]
